# Supplementary material for: Classification of Animal Movement Behavior through Residence in Space and Time
Source: PLoS One. 2017 Jan 3;12(1):e0168513. doi: 10.1371/journal.pone.0168513 (PMC5207689; doi:10.1371/journal.pone.0168513)
Supplement: S3 Appendix — (ZIP) [file pone.0168513.s003.zip]

Archive with 9 entries (9 files):
- GHAL_23059.csv
- RST_dynamic_tracks.R
- Supplement.docx
- RST_general_tracks.R
- RST_functions_all.R
- RST_residenceRadii.so
- RST_residenceRadii.dll
- RST_documentation.docx
- RST_residenceRadii.c
