# Supplementary material for: Classification of Animal Movement Behavior through Residence in Space and Time
Source: PLoS One. 2017 Jan 3;12(1):e0168513. doi: 10.1371/journal.pone.0168513 (PMC5207689; doi:10.1371/journal.pone.0168513)
Supplement: S3 Appendix — (ZIP) [file pone.0168513.s003.zip › GHAL_23059.csv]

SortID	band	Datetime_GMT	lat	lon
316	23059	15/10/2013 02:35:36	-52.482002	169.359802
317	23059	15/10/2013 02:40:32	-52.491917	169.399551
318	23059	15/10/2013 02:45:27	-52.498871	169.425003
319	23059	15/10/2013 02:50:27	-52.499653	169.431549
320	23059	15/10/2013 02:55:30	-52.499165	169.43219
321	23059	15/10/2013 03:00:49	-52.497372	169.433792
322	23059	15/10/2013 03:05:44	-52.49947	169.463348
323	23059	15/10/2013 03:11:28	-52.517239	169.546738
324	23059	15/10/2013 03:17:53	-52.521305	169.604507
325	23059	15/10/2013 03:22:53	-52.537354	169.693726
326	23059	15/10/2013 03:27:47	-52.550835	169.788925
327	23059	15/10/2013 03:32:42	-52.558468	169.868805
328	23059	15/10/2013 03:37:37	-52.552525	169.877686
329	23059	15/10/2013 03:42:35	-52.559811	169.962509
330	23059	15/10/2013 03:47:32	-52.568924	170.048355
331	23059	15/10/2013 03:52:28	-52.572178	170.128296
332	23059	15/10/2013 03:57:23	-52.576084	170.227539
333	23059	15/10/2013 04:02:58	-52.579128	170.338608
334	23059	15/10/2013 04:07:51	-52.586578	170.444733
335	23059	15/10/2013 04:12:46	-52.591469	170.547928
336	23059	15/10/2013 04:17:39	-52.597763	170.650665
337	23059	15/10/2013 04:22:32	-52.612438	170.744019
338	23059	15/10/2013 04:27:27	-52.628609	170.839981
339	23059	15/10/2013 04:32:21	-52.635979	170.936905
340	23059	15/10/2013 04:37:14	-52.637157	171.048172
341	23059	15/10/2013 04:42:08	-52.648376	171.142517
342	23059	15/10/2013 04:47:02	-52.661041	171.241287
343	23059	15/10/2013 04:51:56	-52.667805	171.349228
344	23059	15/10/2013 04:56:51	-52.677727	171.451111
345	23059	15/10/2013 05:01:32	-52.680805	171.548904
346	23059	15/10/2013 05:05:44	-52.689121	171.637131
347	23059	15/10/2013 05:09:56	-52.704182	171.718719
348	23059	15/10/2013 05:14:08	-52.719635	171.791656
349	23059	15/10/2013 05:18:20	-52.739063	171.871033
350	23059	15/10/2013 05:22:33	-52.747871	171.954651
351	23059	15/10/2013 05:26:42	-52.759212	172.035934
352	23059	15/10/2013 05:30:51	-52.759739	172.0383
353	23059	15/10/2013 05:35:01	-52.759491	172.039032
354	23059	15/10/2013 05:39:10	-52.769993	172.066254
355	23059	15/10/2013 05:43:18	-52.786003	172.120316
356	23059	15/10/2013 05:47:26	-52.80899	172.178848
357	23059	15/10/2013 05:51:36	-52.824963	172.256546
358	23059	15/10/2013 05:55:46	-52.844143	172.331589
359	23059	15/10/2013 06:00:58	-52.859219	172.442337
360	23059	15/10/2013 06:06:53	-52.873917	172.5569
361	23059	15/10/2013 06:14:34	-52.899502	172.704758
362	23059	15/10/2013 06:22:57	-52.936131	172.834671
363	23059	15/10/2013 06:35:08	-52.991741	173.068008
364	23059	15/10/2013 06:40:04	-53.020947	173.163544
365	23059	15/10/2013 06:44:57	-53.039818	173.270981
366	23059	15/10/2013 06:49:51	-53.060383	173.373962
367	23059	15/10/2013 06:54:44	-53.092953	173.470276
368	23059	15/10/2013 06:59:37	-53.121189	173.530029
369	23059	15/10/2013 07:04:32	-53.140903	173.568924
370	23059	15/10/2013 07:09:26	-53.161816	173.640488
371	23059	15/10/2013 07:14:19	-53.178417	173.703079
372	23059	15/10/2013 07:19:14	-53.203388	173.752121
373	23059	15/10/2013 07:24:07	-53.233967	173.829147
374	23059	15/10/2013 07:29:00	-53.257862	173.902832
375	23059	15/10/2013 07:33:53	-53.281059	173.962708
376	23059	15/10/2013 07:38:46	-53.308617	174.022552
377	23059	15/10/2013 07:43:39	-53.334679	174.082031
378	23059	15/10/2013 07:48:33	-53.345695	174.109787
379	23059	15/10/2013 07:53:27	-53.370262	174.163864
380	23059	15/10/2013 07:58:20	-53.398666	174.22052
381	23059	15/10/2013 08:03:18	-53.427025	174.277847
382	23059	15/10/2013 08:08:12	-53.453102	174.344086
383	23059	15/10/2013 08:13:05	-53.470867	174.371429
384	23059	15/10/2013 08:17:59	-53.497833	174.437363
385	23059	15/10/2013 08:22:53	-53.522388	174.496872
386	23059	15/10/2013 08:27:47	-53.548382	174.527496
387	23059	15/10/2013 08:32:40	-53.568855	174.553726
388	23059	15/10/2013 08:37:34	-53.597775	174.59967
389	23059	15/10/2013 08:42:28	-53.626667	174.650085
390	23059	15/10/2013 08:47:22	-53.65345	174.694321
391	23059	15/10/2013 08:52:16	-53.680824	174.742004
392	23059	15/10/2013 08:57:11	-53.683018	174.747208
393	23059	15/10/2013 09:02:10	-53.707458	174.794952
394	23059	15/10/2013 09:07:05	-53.737057	174.84967
395	23059	15/10/2013 09:11:59	-53.765991	174.908447
396	23059	15/10/2013 09:16:53	-53.794548	174.969193
397	23059	15/10/2013 09:21:48	-53.821777	175.020035
398	23059	15/10/2013 09:26:43	-53.844131	175.082962
399	23059	15/10/2013 09:31:38	-53.869274	175.145523
400	23059	15/10/2013 09:36:33	-53.896336	175.196396
401	23059	15/10/2013 09:42:08	-53.92617	175.264328
402	23059	15/10/2013 09:47:04	-53.954224	175.320526
403	23059	15/10/2013 09:52:58	-53.987759	175.397263
404	23059	15/10/2013 10:00:32	-54.035229	175.491592
405	23059	15/10/2013 10:04:41	-54.061771	175.539505
406	23059	15/10/2013 10:08:51	-54.084499	175.587311
407	23059	15/10/2013 10:13:00	-54.104675	175.632355
408	23059	15/10/2013 10:17:10	-54.130886	175.677017
409	23059	15/10/2013 10:21:20	-54.156223	175.726425
410	23059	15/10/2013 10:25:30	-54.183792	175.765503
411	23059	15/10/2013 10:29:40	-54.210838	175.805206
412	23059	15/10/2013 10:33:50	-54.235661	175.84201
413	23059	15/10/2013 10:38:02	-54.264374	175.880798
414	23059	15/10/2013 10:42:12	-54.287666	175.912186
415	23059	15/10/2013 10:46:22	-54.307774	175.941559
416	23059	15/10/2013 10:50:32	-54.334126	175.983444
417	23059	15/10/2013 10:54:44	-54.36013	176.025253
418	23059	15/10/2013 10:59:01	-54.387333	176.065948
419	23059	15/10/2013 11:04:26	-54.422565	176.115662
420	23059	15/10/2013 11:10:16	-54.462658	176.176239
421	23059	15/10/2013 11:15:13	-54.494881	176.213226
422	23059	15/10/2013 11:20:10	-54.526066	176.248428
423	23059	15/10/2013 11:25:30	-54.565388	176.2948
424	23059	15/10/2013 11:30:56	-54.593945	176.33609
425	23059	15/10/2013 11:37:59	-54.548302	176.349915
426	23059	15/10/2013 11:43:16	-54.510788	176.370499
427	23059	15/10/2013 11:50:02	-54.460987	176.381882
428	23059	15/10/2013 11:56:47	-54.420135	176.392395
429	23059	15/10/2013 12:02:07	-54.39344	176.406631
430	23059	15/10/2013 12:08:32	-54.365704	176.417755
431	23059	15/10/2013 12:15:34	-54.331264	176.410599
432	23059	15/10/2013 12:20:29	-54.343681	176.439392
433	23059	15/10/2013 12:25:23	-54.371143	176.48558
434	23059	15/10/2013 12:30:17	-54.393578	176.525436
435	23059	15/10/2013 12:35:16	-54.420811	176.569366
436	23059	15/10/2013 12:40:10	-54.448528	176.600845
437	23059	15/10/2013 12:45:04	-54.4771	176.622391
438	23059	15/10/2013 12:49:58	-54.510368	176.653152
439	23059	15/10/2013 12:54:52	-54.543594	176.687256
440	23059	15/10/2013 12:59:46	-54.571663	176.718903
441	23059	15/10/2013 13:05:11	-54.598022	176.766785
442	23059	15/10/2013 13:10:05	-54.618176	176.814926
443	23059	15/10/2013 13:14:59	-54.62149	176.824997
444	23059	15/10/2013 13:19:52	-54.646225	176.869095
445	23059	15/10/2013 13:24:46	-54.675297	176.900925
446	23059	15/10/2013 13:29:39	-54.703209	176.930588
447	23059	15/10/2013 13:34:32	-54.714199	176.945709
448	23059	15/10/2013 13:39:25	-54.73415	176.959335
449	23059	15/10/2013 13:44:19	-54.760326	176.975189
450	23059	15/10/2013 13:49:14	-54.767467	176.98291
451	23059	15/10/2013 13:54:09	-54.767838	176.984879
452	23059	15/10/2013 13:59:04	-54.768101	176.98645
453	23059	15/10/2013 14:04:03	-54.76857	176.988159
454	23059	15/10/2013 14:08:58	-54.768929	176.989624
455	23059	15/10/2013 14:13:53	-54.769299	176.990967
456	23059	15/10/2013 14:18:49	-54.769875	176.992599
457	23059	15/10/2013 14:23:44	-54.770657	176.994339
458	23059	15/10/2013 14:28:40	-54.7715	176.995926
459	23059	15/10/2013 14:33:36	-54.771793	176.997543
460	23059	15/10/2013 14:38:34	-54.772552	176.998932
461	23059	15/10/2013 14:43:32	-54.773277	177.000443
462	23059	15/10/2013 14:48:30	-54.773823	177.001923
463	23059	15/10/2013 14:53:26	-54.774246	177.00351
464	23059	15/10/2013 14:58:23	-54.774677	177.005066
465	23059	15/10/2013 15:03:46	-54.775299	177.00679
466	23059	15/10/2013 15:09:02	-54.775837	177.008438
467	23059	15/10/2013 15:13:59	-54.776283	177.009979
468	23059	15/10/2013 15:18:54	-54.777119	177.012238
469	23059	15/10/2013 15:23:49	-54.777489	177.012802
470	23059	15/10/2013 15:28:45	-54.777885	177.014359
471	23059	15/10/2013 15:33:44	-54.778507	177.015717
472	23059	15/10/2013 15:38:39	-54.789864	177.047638
473	23059	15/10/2013 15:43:32	-54.81089	177.075638
474	23059	15/10/2013 15:48:25	-54.836441	177.112823
475	23059	15/10/2013 15:53:17	-54.857201	177.139999
476	23059	15/10/2013 15:58:10	-54.875618	177.16275
477	23059	15/10/2013 16:04:03	-54.899628	177.184799
478	23059	15/10/2013 16:09:13	-54.921513	177.201172
479	23059	15/10/2013 16:14:05	-54.950745	177.219284
480	23059	15/10/2013 16:18:58	-54.972458	177.215149
481	23059	15/10/2013 16:23:50	-55.009041	177.23027
482	23059	15/10/2013 16:28:42	-55.0401	177.257584
483	23059	15/10/2013 16:33:35	-55.074486	177.278107
484	23059	15/10/2013 16:38:30	-55.094349	177.295258
485	23059	15/10/2013 16:43:23	-55.125835	177.328232
486	23059	15/10/2013 16:48:16	-55.159855	177.375519
487	23059	15/10/2013 16:53:09	-55.193962	177.411438
488	23059	15/10/2013 16:58:01	-55.215416	177.46524
489	23059	15/10/2013 17:02:58	-55.238304	177.465622
490	23059	15/10/2013 17:07:52	-55.232498	177.45932
491	23059	15/10/2013 17:12:45	-55.232441	177.46019
492	23059	15/10/2013 17:17:39	-55.239822	177.479416
493	23059	15/10/2013 17:22:32	-55.268196	177.512833
494	23059	15/10/2013 17:27:25	-55.290668	177.58107
495	23059	15/10/2013 17:32:19	-55.290508	177.586823
496	23059	15/10/2013 17:37:17	-55.302498	177.598923
497	23059	15/10/2013 17:42:11	-55.31583	177.609848
498	23059	15/10/2013 17:47:05	-55.316036	177.610519
499	23059	15/10/2013 17:51:59	-55.310669	177.621017
500	23059	15/10/2013 17:56:57	-55.309231	177.653625
501	23059	15/10/2013 18:01:52	-55.327866	177.662872
502	23059	15/10/2013 18:07:03	-55.350647	177.663681
503	23059	15/10/2013 18:11:59	-55.378815	177.682419
504	23059	15/10/2013 18:17:26	-55.405758	177.707901
505	23059	15/10/2013 18:22:36	-55.415474	177.714905
506	23059	15/10/2013 18:27:29	-55.423954	177.709412
507	23059	15/10/2013 18:32:22	-55.436253	177.705505
508	23059	15/10/2013 18:37:15	-55.412468	177.675461
509	23059	15/10/2013 18:42:08	-55.430958	177.678085
510	23059	15/10/2013 18:47:03	-55.449375	177.670059
511	23059	15/10/2013 18:51:56	-55.452576	177.664703
512	23059	15/10/2013 18:56:50	-55.454578	177.636703
513	23059	15/10/2013 19:01:55	-55.448032	177.60704
514	23059	15/10/2013 19:07:10	-55.443558	177.599533
515	23059	15/10/2013 19:12:25	-55.456947	177.640579
516	23059	15/10/2013 19:17:40	-55.439659	177.633194
517	23059	15/10/2013 19:22:58	-55.444016	177.627869
518	23059	15/10/2013 19:28:15	-55.444099	177.62854
519	23059	15/10/2013 19:33:31	-55.44231	177.631958
520	23059	15/10/2013 19:38:47	-55.455471	177.637695
521	23059	15/10/2013 19:44:02	-55.461548	177.619232
522	23059	15/10/2013 19:49:17	-55.493664	177.645782
523	23059	15/10/2013 19:54:32	-55.48954	177.631577
524	23059	15/10/2013 19:59:50	-55.456615	177.607681
525	23059	15/10/2013 20:05:50	-55.445885	177.586807
526	23059	15/10/2013 20:11:39	-55.46413	177.564728
527	23059	15/10/2013 20:16:32	-55.443043	177.55159
528	23059	15/10/2013 20:21:29	-55.443501	177.548462
529	23059	15/10/2013 20:26:23	-55.439583	177.545029
530	23059	15/10/2013 20:31:18	-55.447598	177.529129
531	23059	15/10/2013 20:36:16	-55.443077	177.507385
532	23059	15/10/2013 20:41:58	-55.4543	177.492432
533	23059	15/10/2013 20:48:43	-55.44915	177.46788
534	23059	15/10/2013 20:56:31	-55.456169	177.455673
535	23059	15/10/2013 21:06:10	-55.448597	177.449387
536	23059	15/10/2013 21:17:48	-55.453056	177.45195
537	23059	15/10/2013 21:22:44	-55.458538	177.452133
538	23059	15/10/2013 21:27:39	-55.460983	177.427551
539	23059	15/10/2013 21:32:34	-55.450722	177.411957
540	23059	15/10/2013 21:37:29	-55.431938	177.417816
541	23059	15/10/2013 21:42:24	-55.420677	177.396591
542	23059	15/10/2013 21:47:20	-55.441414	177.38945
543	23059	15/10/2013 21:52:25	-55.466335	177.388397
544	23059	15/10/2013 21:57:21	-55.448975	177.407684
545	23059	15/10/2013 22:02:21	-55.422325	177.41185
546	23059	15/10/2013 22:07:17	-55.440704	177.406158
547	23059	15/10/2013 22:12:12	-55.464432	177.42569
548	23059	15/10/2013 22:17:09	-55.489517	177.454453
549	23059	15/10/2013 22:22:07	-55.483154	177.432648
550	23059	15/10/2013 22:27:05	-55.508579	177.42926
551	23059	15/10/2013 22:32:23	-55.541904	177.434875
552	23059	15/10/2013 22:37:41	-55.551216	177.413055
553	23059	15/10/2013 22:43:16	-55.564575	177.388611
554	23059	15/10/2013 22:49:30	-55.586075	177.371063
555	23059	15/10/2013 22:56:51	-55.591587	177.369019
556	23059	15/10/2013 23:05:29	-55.592453	177.370743
557	23059	15/10/2013 23:10:49	-55.593124	177.371643
558	23059	15/10/2013 23:16:09	-55.593639	177.372925
559	23059	15/10/2013 23:21:29	-55.594276	177.374252
560	23059	15/10/2013 23:26:49	-55.59491	177.375549
561	23059	15/10/2013 23:32:10	-55.59679	177.388626
562	23059	15/10/2013 23:38:03	-55.586178	177.368744
563	23059	15/10/2013 23:43:39	-55.585743	177.363495
564	23059	15/10/2013 23:48:58	-55.586578	177.364395
565	23059	15/10/2013 23:54:24	-55.58799	177.365448
566	23059	15/10/2013 23:59:44	-55.588493	177.366379
567	23059	16/10/2013 00:05:27	-55.589268	177.367218
568	23059	16/10/2013 00:10:30	-55.589729	177.367401
569	23059	16/10/2013 00:15:30	-55.587624	177.35643
570	23059	16/10/2013 00:21:17	-55.585129	177.319717
571	23059	16/10/2013 00:28:53	-55.56208	177.289688
572	23059	16/10/2013 00:38:57	-55.572781	177.237411
573	23059	16/10/2013 00:49:24	-55.587364	177.177643
574	23059	16/10/2013 00:54:20	-55.585709	177.144348
575	23059	16/10/2013 00:59:16	-55.595142	177.124481
576	23059	16/10/2013 01:04:15	-55.612267	177.127838
577	23059	16/10/2013 01:09:12	-55.60495	177.143906
578	23059	16/10/2013 01:14:12	-55.605587	177.160187
579	23059	16/10/2013 01:19:12	-55.614983	177.149094
580	23059	16/10/2013 01:24:11	-55.61615	177.14946
581	23059	16/10/2013 01:29:12	-55.615952	177.150818
582	23059	16/10/2013 01:34:15	-55.616413	177.151108
583	23059	16/10/2013 01:39:21	-55.613884	177.148315
584	23059	16/10/2013 01:44:51	-55.618328	177.127899
585	23059	16/10/2013 01:50:07	-55.624718	177.119385
586	23059	16/10/2013 01:55:06	-55.647076	177.138855
587	23059	16/10/2013 02:00:07	-55.631157	177.156586
588	23059	16/10/2013 02:05:06	-55.635082	177.148773
589	23059	16/10/2013 02:10:04	-55.636074	177.148682
590	23059	16/10/2013 02:15:01	-55.64146	177.143204
591	23059	16/10/2013 02:19:58	-55.64526	177.135941
592	23059	16/10/2013 02:24:55	-55.645878	177.136124
593	23059	16/10/2013 02:29:53	-55.646568	177.135803
594	23059	16/10/2013 02:34:53	-55.647003	177.13559
595	23059	16/10/2013 02:39:54	-55.646122	177.133072
596	23059	16/10/2013 02:44:51	-55.661667	177.123581
597	23059	16/10/2013 02:49:48	-55.651478	177.12648
598	23059	16/10/2013 02:54:45	-55.663437	177.121094
599	23059	16/10/2013 02:59:47	-55.663364	177.117813
600	23059	16/10/2013 03:05:25	-55.668015	177.123703
601	23059	16/10/2013 03:10:29	-55.658478	177.131973
602	23059	16/10/2013 03:15:34	-55.6628	177.099365
603	23059	16/10/2013 03:21:07	-55.644974	177.068695
604	23059	16/10/2013 03:28:14	-55.642563	177.08403
605	23059	16/10/2013 03:35:55	-55.672466	177.08316
606	23059	16/10/2013 03:43:56	-55.67976	177.077469
607	23059	16/10/2013 03:52:32	-55.685566	177.072906
608	23059	16/10/2013 04:01:50	-55.688992	177.068024
609	23059	16/10/2013 04:12:50	-55.697063	177.055237
610	23059	16/10/2013 04:17:47	-55.699375	177.050491
611	23059	16/10/2013 04:22:42	-55.702976	177.044052
612	23059	16/10/2013 04:27:37	-55.706051	177.042892
613	23059	16/10/2013 04:32:33	-55.709106	177.042053
614	23059	16/10/2013 04:37:29	-55.713478	177.037903
615	23059	16/10/2013 04:42:24	-55.718891	177.03418
616	23059	16/10/2013 04:47:19	-55.72382	177.031082
617	23059	16/10/2013 04:52:14	-55.727093	177.023392
618	23059	16/10/2013 04:57:09	-55.732513	177.019745
619	23059	16/10/2013 05:02:09	-55.736404	177.012772
620	23059	16/10/2013 05:07:04	-55.73632	177.006729
621	23059	16/10/2013 05:12:01	-55.743927	177.007782
622	23059	16/10/2013 05:16:56	-55.748703	176.998871
623	23059	16/10/2013 05:21:52	-55.745682	176.992447
624	23059	16/10/2013 05:27:22	-55.746128	176.993011
625	23059	16/10/2013 05:32:18	-55.746323	176.993271
626	23059	16/10/2013 05:37:13	-55.7598	177.015686
627	23059	16/10/2013 05:42:07	-55.764526	177.030396
628	23059	16/10/2013 05:47:01	-55.772839	177.045456
629	23059	16/10/2013 05:51:56	-55.769489	177.071213
630	23059	16/10/2013 05:56:53	-55.764545	177.083145
631	23059	16/10/2013 06:01:50	-55.759487	177.109665
632	23059	16/10/2013 06:06:45	-55.741245	177.159927
633	23059	16/10/2013 06:11:40	-55.746788	177.126724
634	23059	16/10/2013 06:16:34	-55.736195	177.10556
635	23059	16/10/2013 06:21:28	-55.707535	177.123245
636	23059	16/10/2013 06:26:22	-55.669556	177.135559
637	23059	16/10/2013 06:31:16	-55.650314	177.159119
638	23059	16/10/2013 06:36:10	-55.618057	177.200424
639	23059	16/10/2013 06:41:04	-55.603218	177.201035
640	23059	16/10/2013 06:45:58	-55.580269	177.265457
641	23059	16/10/2013 06:50:52	-55.570366	177.338104
642	23059	16/10/2013 06:55:46	-55.575783	177.372253
643	23059	16/10/2013 07:00:43	-55.576206	177.364075
644	23059	16/10/2013 07:05:38	-55.574287	177.356903
645	23059	16/10/2013 07:10:33	-55.574913	177.346909
646	23059	16/10/2013 07:15:28	-55.573746	177.339554
647	23059	16/10/2013 07:20:23	-55.57114	177.331909
648	23059	16/10/2013 07:25:18	-55.568371	177.326706
649	23059	16/10/2013 07:30:13	-55.567757	177.318466
650	23059	16/10/2013 07:35:09	-55.567455	177.312164
651	23059	16/10/2013 07:40:06	-55.566814	177.305664
652	23059	16/10/2013 07:45:03	-55.561161	177.312836
653	23059	16/10/2013 07:50:06	-55.562244	177.3125
654	23059	16/10/2013 07:55:04	-55.563198	177.312256
655	23059	16/10/2013 08:00:34	-55.564358	177.3116
656	23059	16/10/2013 08:05:46	-55.565399	177.31134
657	23059	16/10/2013 08:10:59	-55.566486	177.310745
658	23059	16/10/2013 08:16:20	-55.567673	177.310699
659	23059	16/10/2013 08:21:40	-55.568935	177.310028
660	23059	16/10/2013 08:26:51	-55.570091	177.308945
661	23059	16/10/2013 08:32:03	-55.571259	177.308273
662	23059	16/10/2013 08:37:15	-55.572617	177.307449
663	23059	16/10/2013 08:42:28	-55.573792	177.30687
664	23059	16/10/2013 08:47:42	-55.575146	177.306107
665	23059	16/10/2013 08:52:57	-55.576645	177.305069
666	23059	16/10/2013 08:58:15	-55.577881	177.304062
667	23059	16/10/2013 09:03:25	-55.57922	177.303268
668	23059	16/10/2013 09:08:27	-55.580517	177.302277
669	23059	16/10/2013 09:13:29	-55.581875	177.301285
670	23059	16/10/2013 09:18:31	-55.583023	177.300995
671	23059	16/10/2013 09:23:35	-55.584423	177.300293
672	23059	16/10/2013 09:28:37	-55.585751	177.299835
673	23059	16/10/2013 09:33:40	-55.587097	177.298828
674	23059	16/10/2013 09:39:02	-55.588482	177.297867
675	23059	16/10/2013 09:44:04	-55.589867	177.296936
676	23059	16/10/2013 09:49:06	-55.591236	177.295975
677	23059	16/10/2013 09:54:08	-55.592686	177.294983
678	23059	16/10/2013 09:59:09	-55.594009	177.294571
679	23059	16/10/2013 10:04:14	-55.59544	177.294098
680	23059	16/10/2013 10:09:16	-55.596729	177.293594
681	23059	16/10/2013 10:14:18	-55.598141	177.293243
682	23059	16/10/2013 10:19:21	-55.599533	177.292831
683	23059	16/10/2013 10:24:22	-55.60091	177.292557
684	23059	16/10/2013 10:29:24	-55.602306	177.29213
685	23059	16/10/2013 10:34:24	-55.595482	177.3172
686	23059	16/10/2013 10:39:22	-55.577068	177.351196
687	23059	16/10/2013 10:44:18	-55.57476	177.351273
688	23059	16/10/2013 10:49:13	-55.57571	177.351074
689	23059	16/10/2013 10:54:10	-55.571274	177.391876
690	23059	16/10/2013 10:59:09	-55.563736	177.459915
691	23059	16/10/2013 11:04:06	-55.548397	177.517136
692	23059	16/10/2013 11:09:02	-55.54631	177.532715
693	23059	16/10/2013 11:13:56	-55.538361	177.574539
694	23059	16/10/2013 11:18:50	-55.542809	177.639923
695	23059	16/10/2013 11:23:44	-55.546783	177.708191
696	23059	16/10/2013 11:28:39	-55.563427	177.779953
697	23059	16/10/2013 11:33:33	-55.57666	177.84668
698	23059	16/10/2013 11:38:30	-55.581997	177.861069
699	23059	16/10/2013 11:43:24	-55.562298	177.841171
700	23059	16/10/2013 11:48:18	-55.544758	177.798523
701	23059	16/10/2013 11:53:16	-55.527393	177.74295
702	23059	16/10/2013 11:58:12	-55.530445	177.705917
703	23059	16/10/2013 12:04:05	-55.567734	177.770676
704	23059	16/10/2013 12:09:37	-55.59782	177.82576
705	23059	16/10/2013 12:14:33	-55.620609	177.893021
706	23059	16/10/2013 12:19:32	-55.636009	177.94516
707	23059	16/10/2013 12:24:31	-55.652493	178.008957
708	23059	16/10/2013 12:29:49	-55.672741	178.077805
709	23059	16/10/2013 12:35:33	-55.698421	178.151184
710	23059	16/10/2013 12:43:31	-55.736389	178.252579
711	23059	16/10/2013 12:48:27	-55.748871	178.316254
712	23059	16/10/2013 12:53:23	-55.780685	178.359192
713	23059	16/10/2013 12:58:19	-55.807861	178.409653
714	23059	16/10/2013 13:03:20	-55.850353	178.448959
715	23059	16/10/2013 13:08:17	-55.848629	178.392517
716	23059	16/10/2013 13:13:14	-55.83989	178.330078
717	23059	16/10/2013 13:18:11	-55.840359	178.26944
718	23059	16/10/2013 13:23:08	-55.844296	178.257797
719	23059	16/10/2013 13:28:05	-55.86599	178.302292
720	23059	16/10/2013 13:33:02	-55.893681	178.350815
721	23059	16/10/2013 13:38:00	-55.920509	178.397507
722	23059	16/10/2013 13:42:57	-55.949493	178.443466
723	23059	16/10/2013 13:47:54	-55.954567	178.475296
724	23059	16/10/2013 13:52:51	-55.938614	178.48436
725	23059	16/10/2013 13:57:48	-55.931477	178.498291
726	23059	16/10/2013 14:02:49	-55.923374	178.505386
727	23059	16/10/2013 14:07:46	-55.925613	178.505295
728	23059	16/10/2013 14:12:43	-55.935562	178.525375
729	23059	16/10/2013 14:17:40	-55.957546	178.579727
730	23059	16/10/2013 14:22:37	-55.979294	178.636765
731	23059	16/10/2013 14:27:34	-55.999493	178.700043
732	23059	16/10/2013 14:32:31	-56.019787	178.759308
733	23059	16/10/2013 14:37:30	-56.043015	178.815659
734	23059	16/10/2013 14:42:27	-56.062599	178.863571
735	23059	16/10/2013 14:47:28	-56.072544	178.879623
736	23059	16/10/2013 14:52:55	-56.073566	178.880997
737	23059	16/10/2013 14:58:29	-56.074467	178.881744
738	23059	16/10/2013 15:05:47	-56.075645	178.882919
739	23059	16/10/2013 15:13:39	-56.076855	178.884338
740	23059	16/10/2013 15:21:50	-56.078159	178.885803
741	23059	16/10/2013 15:30:03	-56.079411	178.887177
742	23059	16/10/2013 15:38:09	-56.080727	178.888977
743	23059	16/10/2013 15:43:10	-56.081543	178.889893
744	23059	16/10/2013 15:48:12	-56.08231	178.890686
745	23059	16/10/2013 15:53:13	-56.083111	178.89119
746	23059	16/10/2013 15:58:14	-56.083988	178.892548
747	23059	16/10/2013 16:03:01	-56.084812	178.893387
748	23059	16/10/2013 16:07:14	-56.085449	178.894058
749	23059	16/10/2013 16:11:28	-56.092239	178.913818
750	23059	16/10/2013 16:15:38	-56.103024	178.903427
751	23059	16/10/2013 16:19:51	-56.103897	178.859589
752	23059	16/10/2013 16:24:01	-56.097702	178.816818
753	23059	16/10/2013 16:28:10	-56.088684	178.794907
754	23059	16/10/2013 16:32:19	-56.086517	178.763626
755	23059	16/10/2013 16:36:28	-56.09103	178.734283
756	23059	16/10/2013 16:40:36	-56.09399	178.697296
757	23059	16/10/2013 16:44:45	-56.100235	178.663162
758	23059	16/10/2013 16:48:53	-56.112736	178.637756
759	23059	16/10/2013 16:53:04	-56.116684	178.608795
760	23059	16/10/2013 16:57:12	-56.121498	178.574997
761	23059	16/10/2013 17:01:52	-56.121784	178.54834
762	23059	16/10/2013 17:06:46	-56.133614	178.501724
763	23059	16/10/2013 17:11:41	-56.145046	178.466339
764	23059	16/10/2013 17:16:35	-56.152878	178.431854
765	23059	16/10/2013 17:21:29	-56.162312	178.389328
766	23059	16/10/2013 17:26:23	-56.175217	178.357864
767	23059	16/10/2013 17:31:17	-56.175983	178.330139
768	23059	16/10/2013 17:36:11	-56.175747	178.305527
769	23059	16/10/2013 17:41:05	-56.183681	178.266434
770	23059	16/10/2013 17:46:00	-56.191849	178.242325
771	23059	16/10/2013 17:50:56	-56.202431	178.208542
772	23059	16/10/2013 17:55:52	-56.21106	178.183609
773	23059	16/10/2013 18:01:53	-56.229153	178.149475
774	23059	16/10/2013 18:08:18	-56.246189	178.118088
775	23059	16/10/2013 18:13:11	-56.249283	178.089172
776	23059	16/10/2013 18:18:05	-56.246971	178.053284
777	23059	16/10/2013 18:22:59	-56.241455	178.024887
778	23059	16/10/2013 18:27:54	-56.222549	178.000031
779	23059	16/10/2013 18:32:50	-56.213432	177.975388
780	23059	16/10/2013 18:37:45	-56.212635	177.9422
781	23059	16/10/2013 18:42:40	-56.201363	177.911667
782	23059	16/10/2013 18:47:35	-56.212299	177.888519
783	23059	16/10/2013 18:52:31	-56.211887	177.855011
784	23059	16/10/2013 18:57:27	-56.22723	177.830276
785	23059	16/10/2013 19:02:27	-56.2425	177.802719
786	23059	16/10/2013 19:07:23	-56.240818	177.768265
787	23059	16/10/2013 19:12:19	-56.25103	177.743896
788	23059	16/10/2013 19:17:16	-56.246613	177.7099
789	23059	16/10/2013 19:22:14	-56.25243	177.68158
790	23059	16/10/2013 19:27:12	-56.268066	177.660309
791	23059	16/10/2013 19:32:10	-56.285397	177.641586
792	23059	16/10/2013 19:37:08	-56.274902	177.611618
793	23059	16/10/2013 19:42:07	-56.296349	177.590698
794	23059	16/10/2013 19:47:11	-56.274906	177.57663
795	23059	16/10/2013 19:52:11	-56.295727	177.560028
796	23059	16/10/2013 19:57:10	-56.324238	177.56955
797	23059	16/10/2013 20:02:16	-56.33709	177.541733
798	23059	16/10/2013 20:07:18	-56.355049	177.527664
799	23059	16/10/2013 20:12:19	-56.380188	177.512939
800	23059	16/10/2013 20:17:51	-56.404408	177.499283
801	23059	16/10/2013 20:22:51	-56.422974	177.476303
802	23059	16/10/2013 20:27:53	-56.450195	177.458649
803	23059	16/10/2013 20:32:54	-56.471375	177.437057
804	23059	16/10/2013 20:38:01	-56.502026	177.426819
805	23059	16/10/2013 20:43:07	-56.518314	177.400253
806	23059	16/10/2013 20:48:33	-56.527199	177.405457
807	23059	16/10/2013 20:53:34	-56.504551	177.463852
808	23059	16/10/2013 20:58:35	-56.476547	177.503265
809	23059	16/10/2013 21:04:02	-56.468399	177.513
810	23059	16/10/2013 21:09:01	-56.471085	177.540558
811	23059	16/10/2013 21:14:00	-56.443138	177.590958
812	23059	16/10/2013 21:18:59	-56.417164	177.594147
813	23059	16/10/2013 21:24:03	-56.385059	177.624603
814	23059	16/10/2013 21:29:06	-56.356556	177.649628
815	23059	16/10/2013 21:34:28	-56.327911	177.678513
816	23059	16/10/2013 21:39:51	-56.307465	177.698288
817	23059	16/10/2013 21:46:11	-56.277306	177.718231
818	23059	16/10/2013 21:52:57	-56.24649	177.731277
819	23059	16/10/2013 22:01:11	-56.205631	177.737488
820	23059	16/10/2013 22:10:51	-56.159302	177.733887
821	23059	16/10/2013 22:22:29	-56.086403	177.758255
822	23059	16/10/2013 22:35:02	-56.012302	177.778534
823	23059	16/10/2013 22:40:41	-55.989353	177.779816
824	23059	16/10/2013 22:51:03	-55.956558	177.768555
825	23059	16/10/2013 23:01:32	-55.958641	177.720093
826	23059	16/10/2013 23:06:33	-55.959122	177.720215
827	23059	16/10/2013 23:11:34	-55.959709	177.722366
828	23059	16/10/2013 23:16:35	-55.939289	177.716141
829	23059	16/10/2013 23:21:36	-55.924938	177.706375
830	23059	16/10/2013 23:26:36	-55.904476	177.690033
831	23059	16/10/2013 23:31:35	-55.879242	177.677002
832	23059	16/10/2013 23:36:38	-55.861748	177.662216
833	23059	16/10/2013 23:41:41	-55.861595	177.645126
834	23059	16/10/2013 23:46:42	-55.834408	177.640442
835	23059	16/10/2013 23:51:43	-55.87574	177.651306
836	23059	16/10/2013 23:56:44	-55.913136	177.654037
837	23059	17/10/2013 00:01:48	-55.947479	177.654175
838	23059	17/10/2013 00:06:49	-55.985966	177.656479
839	23059	17/10/2013 00:11:52	-56.025494	177.665085
840	23059	17/10/2013 00:16:56	-56.066059	177.670761
841	23059	17/10/2013 00:22:01	-56.068432	177.671707
842	23059	17/10/2013 00:27:09	-56.068569	177.674744
843	23059	17/10/2013 00:32:34	-56.070755	177.675232
844	23059	17/10/2013 00:37:35	-56.071537	177.677643
845	23059	17/10/2013 00:42:33	-56.072056	177.680069
846	23059	17/10/2013 00:47:32	-56.072605	177.682541
847	23059	17/10/2013 00:52:30	-56.073078	177.685104
848	23059	17/10/2013 00:57:29	-56.073639	177.6875
849	23059	17/10/2013 01:02:33	-56.073982	177.68988
850	23059	17/10/2013 01:07:32	-56.074532	177.692535
851	23059	17/10/2013 01:12:34	-56.074894	177.695099
852	23059	17/10/2013 01:17:35	-56.075249	177.697479
853	23059	17/10/2013 01:22:36	-56.073444	177.701553
854	23059	17/10/2013 01:27:37	-56.073872	177.704041
855	23059	17/10/2013 01:32:39	-56.07444	177.706482
856	23059	17/10/2013 01:37:41	-56.074821	177.708771
857	23059	17/10/2013 01:42:43	-56.075329	177.711197
858	23059	17/10/2013 01:47:44	-56.076031	177.713654
859	23059	17/10/2013 01:52:48	-56.076553	177.71608
860	23059	17/10/2013 01:57:49	-56.076996	177.718475
861	23059	17/10/2013 02:02:56	-56.077419	177.720947
862	23059	17/10/2013 02:07:57	-56.077728	177.723404
863	23059	17/10/2013 02:12:58	-56.078125	177.725815
864	23059	17/10/2013 02:17:59	-56.078548	177.728226
865	23059	17/10/2013 02:23:00	-56.079048	177.730408
866	23059	17/10/2013 02:28:01	-56.079453	177.732803
867	23059	17/10/2013 02:33:04	-56.079987	177.735458
868	23059	17/10/2013 02:38:08	-56.080139	177.737701
869	23059	17/10/2013 02:43:12	-56.080421	177.740036
870	23059	17/10/2013 02:48:15	-56.08073	177.742447
871	23059	17/10/2013 02:53:20	-56.08147	177.744537
872	23059	17/10/2013 02:58:22	-56.085766	177.742676
873	23059	17/10/2013 03:03:43	-56.083656	177.747528
874	23059	17/10/2013 03:08:27	-56.083958	177.749939
875	23059	17/10/2013 03:13:29	-56.084576	177.752167
876	23059	17/10/2013 03:17:44	-56.084995	177.754044
877	23059	17/10/2013 03:21:59	-56.085045	177.756302
878	23059	17/10/2013 03:26:14	-56.085751	177.757828
879	23059	17/10/2013 03:30:29	-56.086243	177.759811
880	23059	17/10/2013 03:34:43	-56.086857	177.76152
881	23059	17/10/2013 03:38:58	-56.087162	177.76355
882	23059	17/10/2013 03:43:13	-56.087494	177.765549
883	23059	17/10/2013 03:47:28	-56.087997	177.767456
884	23059	17/10/2013 03:51:43	-56.088764	177.768997
885	23059	17/10/2013 03:55:58	-56.089371	177.770721
886	23059	17/10/2013 04:00:58	-56.089916	177.772873
887	23059	17/10/2013 04:06:00	-56.090523	177.774902
888	23059	17/10/2013 04:11:02	-56.091122	177.776993
889	23059	17/10/2013 04:16:03	-56.091713	177.779053
890	23059	17/10/2013 04:21:05	-56.092453	177.78093
891	23059	17/10/2013 04:26:07	-56.093067	177.783005
892	23059	17/10/2013 04:31:08	-56.093796	177.785034
893	23059	17/10/2013 04:36:11	-56.094357	177.787079
894	23059	17/10/2013 04:41:13	-56.095036	177.788895
895	23059	17/10/2013 04:46:15	-56.095745	177.790756
896	23059	17/10/2013 04:51:18	-56.096428	177.792526
897	23059	17/10/2013 04:56:20	-56.097122	177.794312
898	23059	17/10/2013 05:01:25	-56.089165	177.808395
899	23059	17/10/2013 05:06:25	-56.07666	177.802872
900	23059	17/10/2013 05:11:27	-56.053024	177.826508
901	23059	17/10/2013 05:16:25	-56.027267	177.834305
902	23059	17/10/2013 05:21:22	-56.000015	177.86171
903	23059	17/10/2013 05:26:19	-55.99968	177.85553
904	23059	17/10/2013 05:31:16	-55.994381	177.852295
905	23059	17/10/2013 05:36:14	-55.992622	177.84819
906	23059	17/10/2013 05:41:11	-55.987522	177.840256
907	23059	17/10/2013 05:46:09	-55.965027	177.861298
908	23059	17/10/2013 05:51:06	-55.942612	177.891449
909	23059	17/10/2013 05:56:03	-55.947361	177.949997
910	23059	17/10/2013 06:01:03	-55.934265	177.959641
911	23059	17/10/2013 06:05:59	-55.930248	177.955948
912	23059	17/10/2013 06:10:57	-55.92878	177.952087
913	23059	17/10/2013 06:16:17	-55.928574	177.940857
914	23059	17/10/2013 06:21:50	-55.926613	177.933563
915	23059	17/10/2013 06:27:42	-55.925308	177.928284
916	23059	17/10/2013 06:32:40	-55.923183	177.920563
917	23059	17/10/2013 06:37:37	-55.922276	177.912659
918	23059	17/10/2013 06:42:34	-55.921074	177.90509
919	23059	17/10/2013 06:47:31	-55.919247	177.90036
920	23059	17/10/2013 06:52:28	-55.917576	177.893311
921	23059	17/10/2013 06:57:25	-55.915028	177.891235
922	23059	17/10/2013 07:03:00	-55.9175	177.887146
923	23059	17/10/2013 07:07:57	-55.91761	177.883362
924	23059	17/10/2013 07:12:55	-55.91626	177.886047
925	23059	17/10/2013 07:17:52	-55.911263	177.899765
926	23059	17/10/2013 07:22:50	-55.894661	177.954575
927	23059	17/10/2013 07:27:49	-55.87809	178.002197
928	23059	17/10/2013 07:33:22	-55.858891	178.048309
929	23059	17/10/2013 07:38:20	-55.838539	178.070694
930	23059	17/10/2013 07:43:18	-55.821613	178.10379
931	23059	17/10/2013 07:48:16	-55.80278	178.145386
932	23059	17/10/2013 07:53:14	-55.788235	178.200241
933	23059	17/10/2013 07:58:13	-55.769817	178.238129
934	23059	17/10/2013 08:03:16	-55.751919	178.280655
935	23059	17/10/2013 08:08:15	-55.735035	178.330704
936	23059	17/10/2013 08:13:14	-55.716999	178.375626
937	23059	17/10/2013 08:18:32	-55.699608	178.421509
938	23059	17/10/2013 08:23:30	-55.681644	178.461578
939	23059	17/10/2013 08:28:28	-55.66515	178.495712
940	23059	17/10/2013 08:33:27	-55.64801	178.526047
941	23059	17/10/2013 08:38:25	-55.632374	178.554977
942	23059	17/10/2013 08:43:23	-55.617146	178.577377
943	23059	17/10/2013 08:48:21	-55.59964	178.60614
944	23059	17/10/2013 08:53:19	-55.584515	178.643188
945	23059	17/10/2013 08:58:18	-55.570538	178.653763
946	23059	17/10/2013 09:03:20	-55.557381	178.690643
947	23059	17/10/2013 09:08:19	-55.555592	178.693588
948	23059	17/10/2013 09:13:18	-55.557003	178.693924
949	23059	17/10/2013 09:18:20	-55.558388	178.694534
950	23059	17/10/2013 09:23:24	-55.559772	178.69519
951	23059	17/10/2013 09:28:59	-55.561302	178.695938
952	23059	17/10/2013 09:34:00	-55.562714	178.696503
953	23059	17/10/2013 09:39:01	-55.564087	178.697098
954	23059	17/10/2013 09:44:02	-55.565334	178.697952
955	23059	17/10/2013 09:49:03	-55.566738	178.698013
956	23059	17/10/2013 09:54:04	-55.568035	178.698593
957	23059	17/10/2013 09:59:05	-55.569454	178.698547
958	23059	17/10/2013 10:04:09	-55.570698	178.699524
959	23059	17/10/2013 10:09:11	-55.571999	178.700241
960	23059	17/10/2013 10:14:13	-55.573383	178.700577
961	23059	17/10/2013 10:19:15	-55.574688	178.701111
962	23059	17/10/2013 10:24:17	-55.57597	178.701874
963	23059	17/10/2013 10:29:20	-55.577583	178.690918
964	23059	17/10/2013 10:34:22	-55.578598	178.703125
965	23059	17/10/2013 10:39:24	-55.579941	178.703674
966	23059	17/10/2013 10:44:27	-55.581238	178.7043
967	23059	17/10/2013 10:49:31	-55.582581	178.705154
968	23059	17/10/2013 10:54:35	-55.583881	178.705795
969	23059	17/10/2013 10:59:39	-55.585182	178.706284
970	23059	17/10/2013 11:04:52	-55.586369	178.706985
971	23059	17/10/2013 11:10:26	-55.588093	178.707626
972	23059	17/10/2013 11:15:29	-55.589394	178.708282
973	23059	17/10/2013 11:20:32	-55.590904	178.708664
974	23059	17/10/2013 11:25:35	-55.592251	178.70932
975	23059	17/10/2013 11:30:37	-55.593597	178.710419
976	23059	17/10/2013 11:35:40	-55.594986	178.711349
977	23059	17/10/2013 11:40:43	-55.596405	178.712097
978	23059	17/10/2013 11:45:45	-55.597488	178.712662
979	23059	17/10/2013 11:50:47	-55.599064	178.713776
980	23059	17/10/2013 11:55:50	-55.600384	178.714569
981	23059	17/10/2013 12:00:54	-55.601574	178.71524
982	23059	17/10/2013 12:05:55	-55.60265	178.716248
983	23059	17/10/2013 12:10:58	-55.604267	178.717178
984	23059	17/10/2013 12:16:00	-55.605541	178.718094
985	23059	17/10/2013 12:21:01	-55.606857	178.718964
986	23059	17/10/2013 12:26:03	-55.608246	178.719574
987	23059	17/10/2013 12:31:04	-55.609573	178.720413
988	23059	17/10/2013 12:36:06	-55.610954	178.720825
989	23059	17/10/2013 12:41:08	-55.612358	178.72113
990	23059	17/10/2013 12:46:10	-55.613544	178.721939
991	23059	17/10/2013 12:51:12	-55.614861	178.722687
992	23059	17/10/2013 12:56:14	-55.616261	178.723434
993	23059	17/10/2013 13:01:52	-55.618019	178.72438
994	23059	17/10/2013 13:06:53	-55.619377	178.725281
995	23059	17/10/2013 13:11:54	-55.620693	178.726013
996	23059	17/10/2013 13:16:55	-55.622082	178.726578
997	23059	17/10/2013 13:21:56	-55.622868	178.727051
998	23059	17/10/2013 13:26:56	-55.624718	178.727661
999	23059	17/10/2013 13:31:57	-55.626411	178.72847
1000	23059	17/10/2013 13:36:57	-55.627537	178.729248
1001	23059	17/10/2013 13:41:59	-55.628948	178.729965
1002	23059	17/10/2013 13:47:00	-55.63055	178.73056
1003	23059	17/10/2013 13:52:01	-55.631966	178.731049
1004	23059	17/10/2013 13:57:03	-55.633156	178.731827
1005	23059	17/10/2013 14:02:09	-55.634815	178.73259
1006	23059	17/10/2013 14:07:11	-55.636154	178.733292
1007	23059	17/10/2013 14:12:16	-55.637611	178.734055
1008	23059	17/10/2013 14:17:18	-55.63884	178.735138
1009	23059	17/10/2013 14:22:20	-55.640263	178.735794
1010	23059	17/10/2013 14:27:22	-55.641788	178.736771
1011	23059	17/10/2013 14:32:24	-55.642899	178.737656
1012	23059	17/10/2013 14:37:26	-55.644424	178.738892
1013	23059	17/10/2013 14:42:28	-55.64576	178.739487
1014	23059	17/10/2013 14:47:30	-55.647484	178.740417
1015	23059	17/10/2013 14:52:35	-55.648579	178.741379
1016	23059	17/10/2013 14:57:37	-55.649998	178.742676
1017	23059	17/10/2013 15:02:43	-55.651318	178.744049
1018	23059	17/10/2013 15:07:45	-55.652706	178.745438
1019	23059	17/10/2013 15:12:47	-55.654243	178.746552
1020	23059	17/10/2013 15:17:49	-55.655628	178.747696
1021	23059	17/10/2013 15:22:51	-55.656761	178.74881
1022	23059	17/10/2013 15:27:54	-55.658615	178.749863
1023	23059	17/10/2013 15:33:01	-55.660084	178.751053
1024	23059	17/10/2013 15:38:32	-55.661591	178.752686
1025	23059	17/10/2013 15:43:33	-55.663296	178.753983
1026	23059	17/10/2013 15:48:33	-55.664658	178.755447
1027	23059	17/10/2013 15:53:34	-55.666073	178.756683
1028	23059	17/10/2013 15:58:34	-55.667557	178.758224
1029	23059	17/10/2013 16:03:02	-55.668964	178.759811
1030	23059	17/10/2013 16:07:19	-55.670425	178.761215
1031	23059	17/10/2013 16:11:37	-55.67181	178.762711
1032	23059	17/10/2013 16:15:51	-55.679462	178.783997
1033	23059	17/10/2013 16:20:04	-55.679344	178.815247
1034	23059	17/10/2013 16:24:17	-55.67778	178.833313
1035	23059	17/10/2013 16:28:30	-55.671547	178.854141
1036	23059	17/10/2013 16:32:44	-55.672615	178.846222
1037	23059	17/10/2013 16:36:58	-55.684177	178.809631
1038	23059	17/10/2013 16:41:11	-55.700672	178.761765
1039	23059	17/10/2013 16:45:24	-55.716846	178.718826
1040	23059	17/10/2013 16:49:37	-55.730919	178.679214
1041	23059	17/10/2013 16:53:51	-55.750507	178.648743
1042	23059	17/10/2013 16:58:05	-55.772121	178.598969
1043	23059	17/10/2013 17:03:02	-55.796364	178.545609
1044	23059	17/10/2013 17:08:02	-55.826092	178.526337
1045	23059	17/10/2013 17:13:03	-55.854832	178.475952
1046	23059	17/10/2013 17:18:04	-55.881599	178.431534
1047	23059	17/10/2013 17:23:07	-55.872284	178.420837
1048	23059	17/10/2013 17:28:07	-55.890778	178.387192
1049	23059	17/10/2013 17:33:08	-55.926796	178.337662
1050	23059	17/10/2013 17:38:10	-55.958031	178.283768
1051	23059	17/10/2013 17:43:11	-55.988495	178.236237
1052	23059	17/10/2013 17:48:12	-56.021313	178.190277
1053	23059	17/10/2013 17:53:19	-56.033974	178.176453
1054	23059	17/10/2013 17:58:30	-56.031368	178.173157
1055	23059	17/10/2013 18:04:35	-56.02774	178.167328
1056	23059	17/10/2013 18:12:01	-56.025364	178.160797
1057	23059	17/10/2013 18:17:00	-56.025269	178.153137
1058	23059	17/10/2013 18:22:00	-56.0359	178.14151
1059	23059	17/10/2013 18:27:01	-56.043922	178.13327
1060	23059	17/10/2013 18:32:00	-56.060097	178.115082
1061	23059	17/10/2013 18:36:59	-56.091537	178.072617
1062	23059	17/10/2013 18:41:59	-56.116432	178.046204
1063	23059	17/10/2013 18:46:59	-56.159286	178.009872
1064	23059	17/10/2013 18:51:59	-56.191803	177.970886
1065	23059	17/10/2013 18:56:59	-56.223236	177.941483
1066	23059	17/10/2013 19:02:01	-56.227585	177.930984
1067	23059	17/10/2013 19:07:00	-56.2285	177.93457
1068	23059	17/10/2013 19:12:00	-56.230331	177.937408
1069	23059	17/10/2013 19:17:04	-56.235752	177.974182
1070	23059	17/10/2013 19:22:04	-56.223949	178.030289
1071	23059	17/10/2013 19:27:22	-56.2188	178.030121
1072	23059	17/10/2013 19:32:58	-56.218777	178.036835
1073	23059	17/10/2013 19:38:54	-56.241295	178.021515
1074	23059	17/10/2013 19:43:54	-56.233234	178.059357
1075	23059	17/10/2013 19:48:54	-56.212864	178.112564
1076	23059	17/10/2013 19:53:54	-56.193649	178.149429
1077	23059	17/10/2013 19:58:54	-56.173775	178.190338
1078	23059	17/10/2013 20:03:58	-56.158726	178.22699
1079	23059	17/10/2013 20:09:00	-56.14196	178.283493
1080	23059	17/10/2013 20:14:00	-56.12656	178.315414
1081	23059	17/10/2013 20:19:00	-56.125519	178.319321
1082	23059	17/10/2013 20:23:59	-56.155041	178.28096
1083	23059	17/10/2013 20:28:59	-56.151634	178.279465
1084	23059	17/10/2013 20:34:04	-56.175449	178.238174
1085	23059	17/10/2013 20:39:33	-56.196327	178.2052
1086	23059	17/10/2013 20:44:33	-56.207359	178.202377
1087	23059	17/10/2013 20:49:35	-56.203518	178.198669
1088	23059	17/10/2013 20:54:45	-56.200447	178.189758
1089	23059	17/10/2013 20:59:51	-56.210777	178.170181
1090	23059	17/10/2013 21:05:39	-56.237087	178.12056
1091	23059	17/10/2013 21:12:53	-56.217819	178.179779
1092	23059	17/10/2013 21:22:02	-56.194416	178.251343
1093	23059	17/10/2013 21:31:40	-56.159191	178.335114
1094	23059	17/10/2013 21:36:40	-56.136719	178.385529
1095	23059	17/10/2013 21:41:39	-56.127201	178.407043
1096	23059	17/10/2013 21:46:38	-56.106647	178.454041
1097	23059	17/10/2013 21:51:38	-56.104336	178.450577
1098	23059	17/10/2013 21:56:37	-56.100372	178.46048
1099	23059	17/10/2013 22:01:40	-56.102459	178.461258
1100	23059	17/10/2013 22:06:41	-56.102325	178.465195
1101	23059	17/10/2013 22:11:43	-56.102081	178.467316
1102	23059	17/10/2013 22:16:48	-56.103756	178.469513
1103	23059	17/10/2013 22:21:50	-56.101143	178.477921
1104	23059	17/10/2013 22:27:00	-56.104862	178.468491
1105	23059	17/10/2013 22:32:33	-56.105465	178.463913
1106	23059	17/10/2013 22:37:51	-56.101231	178.471497
1107	23059	17/10/2013 22:42:50	-56.101665	178.473419
1108	23059	17/10/2013 22:47:49	-56.101566	178.474899
1109	23059	17/10/2013 22:52:48	-56.100647	178.483078
1110	23059	17/10/2013 22:57:47	-56.103981	178.477158
1111	23059	17/10/2013 23:02:51	-56.115292	178.456909
1112	23059	17/10/2013 23:07:52	-56.115997	178.459366
1113	23059	17/10/2013 23:12:54	-56.117313	178.461868
1114	23059	17/10/2013 23:17:58	-56.117451	178.46376
1115	23059	17/10/2013 23:23:03	-56.118332	178.465836
1116	23059	17/10/2013 23:28:11	-56.119095	178.467712
1117	23059	17/10/2013 23:33:18	-56.11998	178.469879
1118	23059	17/10/2013 23:38:25	-56.120914	178.472031
1119	23059	17/10/2013 23:43:33	-56.121792	178.474152
1120	23059	17/10/2013 23:48:41	-56.122818	178.476425
1121	23059	17/10/2013 23:53:49	-56.123867	178.478577
1122	23059	17/10/2013 23:58:57	-56.124832	178.480957
1123	23059	18/10/2013 00:04:22	-56.125771	178.483261
1124	23059	18/10/2013 00:09:09	-56.126682	178.485489
1125	23059	18/10/2013 00:13:55	-56.127544	178.487457
1126	23059	18/10/2013 00:18:41	-56.128567	178.489334
1127	23059	18/10/2013 00:23:27	-56.129414	178.49147
1128	23059	18/10/2013 00:28:13	-56.130306	178.493515
1129	23059	18/10/2013 00:33:00	-56.131237	178.495453
1130	23059	18/10/2013 00:37:46	-56.132175	178.497437
1131	23059	18/10/2013 00:42:33	-56.132828	178.499664
1132	23059	18/10/2013 00:47:19	-56.133789	178.501648
1133	23059	18/10/2013 00:52:08	-56.134575	178.503723
1134	23059	18/10/2013 00:56:57	-56.135502	178.505951
1135	23059	18/10/2013 01:01:48	-56.136517	178.508133
1136	23059	18/10/2013 01:07:03	-56.137596	178.510498
1137	23059	18/10/2013 01:11:49	-56.138668	178.512421
1138	23059	18/10/2013 01:16:36	-56.139515	178.514755
1139	23059	18/10/2013 01:21:22	-56.140491	178.516891
1140	23059	18/10/2013 01:26:07	-56.141453	178.51915
1141	23059	18/10/2013 01:30:54	-56.142361	178.521301
1142	23059	18/10/2013 01:36:02	-56.143501	178.523544
1143	23059	18/10/2013 01:40:48	-56.144299	178.525833
1144	23059	18/10/2013 01:45:33	-56.145283	178.527893
1145	23059	18/10/2013 01:50:19	-56.146137	178.530014
1146	23059	18/10/2013 01:55:04	-56.147022	178.532349
1147	23059	18/10/2013 01:59:48	-56.147888	178.534561
1148	23059	18/10/2013 02:04:10	-56.148731	178.53653
1149	23059	18/10/2013 02:08:29	-56.149658	178.538483
1150	23059	18/10/2013 02:12:48	-56.150631	178.540421
1151	23059	18/10/2013 02:17:06	-56.152065	178.542633
1152	23059	18/10/2013 02:21:22	-56.153172	178.545013
1153	23059	18/10/2013 02:25:37	-56.153133	178.550659
1154	23059	18/10/2013 02:29:52	-56.141945	178.576355
1155	23059	18/10/2013 02:34:10	-56.125282	178.612106
1156	23059	18/10/2013 02:38:24	-56.105442	178.639053
1157	23059	18/10/2013 02:42:39	-56.10405	178.643509
1158	23059	18/10/2013 02:46:54	-56.105618	178.645767
1159	23059	18/10/2013 02:51:12	-56.105858	178.647949
1160	23059	18/10/2013 02:55:28	-56.10677	178.649979
1161	23059	18/10/2013 02:59:55	-56.107807	178.652176
1162	23059	18/10/2013 03:04:56	-56.108883	178.654617
1163	23059	18/10/2013 03:09:32	-56.109871	178.656876
1164	23059	18/10/2013 03:13:50	-56.11079	178.659042
1165	23059	18/10/2013 03:18:08	-56.110806	178.663864
1166	23059	18/10/2013 03:22:26	-56.111794	178.666153
1167	23059	18/10/2013 03:26:43	-56.112701	178.668442
1168	23059	18/10/2013 03:31:00	-56.113808	178.670715
1169	23059	18/10/2013 03:35:17	-56.114586	178.673203
1170	23059	18/10/2013 03:39:34	-56.115482	178.675919
1171	23059	18/10/2013 03:43:50	-56.116795	178.678024
1172	23059	18/10/2013 03:48:07	-56.117775	178.680222
1173	23059	18/10/2013 03:52:23	-56.118938	178.682526
1174	23059	18/10/2013 03:56:40	-56.120014	178.684784
1175	23059	18/10/2013 04:00:58	-56.121742	178.686249
1176	23059	18/10/2013 04:05:15	-56.122776	178.688522
1177	23059	18/10/2013 04:09:30	-56.124523	178.689667
1178	23059	18/10/2013 04:13:48	-56.134277	178.678223
1179	23059	18/10/2013 04:18:00	-56.160873	178.645065
1180	23059	18/10/2013 04:22:12	-56.168571	178.628616
1181	23059	18/10/2013 04:26:24	-56.169174	178.622681
1182	23059	18/10/2013 04:30:36	-56.16531	178.622269
1183	23059	18/10/2013 04:34:49	-56.165997	178.614578
1184	23059	18/10/2013 04:39:01	-56.165085	178.607925
1185	23059	18/10/2013 04:43:13	-56.166569	178.596664
1186	23059	18/10/2013 04:47:25	-56.169277	178.577713
1187	23059	18/10/2013 04:51:37	-56.188141	178.538193
1188	23059	18/10/2013 04:55:49	-56.202354	178.50441
1189	23059	18/10/2013 05:00:12	-56.208344	178.481628
1190	23059	18/10/2013 05:05:10	-56.190395	178.519485
1191	23059	18/10/2013 05:10:08	-56.169968	178.553986
1192	23059	18/10/2013 05:15:06	-56.159348	178.568848
1193	23059	18/10/2013 05:20:04	-56.157536	178.562698
1194	23059	18/10/2013 05:25:02	-56.157604	178.555023
1195	23059	18/10/2013 05:30:00	-56.15683	178.550842
1196	23059	18/10/2013 05:34:58	-56.156952	178.541061
1197	23059	18/10/2013 05:39:56	-56.154831	178.537933
1198	23059	18/10/2013 05:44:54	-56.153156	178.53302
1199	23059	18/10/2013 05:49:53	-56.154545	178.527008
1200	23059	18/10/2013 05:54:51	-56.151299	178.521667
1201	23059	18/10/2013 06:00:34	-56.149876	178.51123
1202	23059	18/10/2013 06:05:32	-56.150761	178.507355
1203	23059	18/10/2013 06:10:30	-56.14983	178.502533
1204	23059	18/10/2013 06:15:28	-56.150238	178.494247
1205	23059	18/10/2013 06:20:26	-56.14883	178.488876
1206	23059	18/10/2013 06:25:24	-56.1483	178.485031
1207	23059	18/10/2013 06:30:27	-56.147655	178.477982
1208	23059	18/10/2013 06:35:24	-56.146286	178.471756
1209	23059	18/10/2013 06:40:21	-56.144791	178.465714
1210	23059	18/10/2013 06:45:18	-56.143764	178.459747
1211	23059	18/10/2013 06:50:15	-56.144089	178.454407
1212	23059	18/10/2013 06:55:12	-56.14241	178.453644
1213	23059	18/10/2013 07:00:12	-56.138229	178.444595
1214	23059	18/10/2013 07:05:11	-56.137199	178.43663
1215	23059	18/10/2013 07:10:10	-56.135544	178.430984
1216	23059	18/10/2013 07:15:09	-56.134888	178.425507
1217	23059	18/10/2013 07:20:08	-56.133179	178.421356
1218	23059	18/10/2013 07:25:09	-56.132961	178.413879
1219	23059	18/10/2013 07:30:12	-56.132477	178.406784
1220	23059	18/10/2013 07:35:15	-56.130726	178.402985
1221	23059	18/10/2013 07:40:18	-56.128391	178.397888
1222	23059	18/10/2013 07:45:39	-56.128407	178.394821
1223	23059	18/10/2013 07:51:02	-56.128922	178.399033
1224	23059	18/10/2013 07:56:38	-56.129841	178.402863
1225	23059	18/10/2013 08:01:22	-56.130695	178.406174
1226	23059	18/10/2013 08:05:36	-56.131493	178.408951
1227	23059	18/10/2013 08:09:51	-56.131916	178.412445
1228	23059	18/10/2013 08:14:05	-56.132668	178.415375
1229	23059	18/10/2013 08:18:22	-56.133373	178.418625
1230	23059	18/10/2013 08:22:38	-56.134026	178.421646
1231	23059	18/10/2013 08:26:52	-56.134552	178.424713
1232	23059	18/10/2013 08:31:08	-56.135139	178.428116
1233	23059	18/10/2013 08:35:23	-56.135738	178.43132
1234	23059	18/10/2013 08:39:39	-56.136314	178.434158
1235	23059	18/10/2013 08:43:55	-56.13694	178.437057
1236	23059	18/10/2013 08:48:11	-56.137463	178.440231
1237	23059	18/10/2013 08:52:25	-56.137897	178.443436
1238	23059	18/10/2013 08:56:37	-56.138268	178.446793
1239	23059	18/10/2013 09:00:58	-56.138466	178.450165
1240	23059	18/10/2013 09:05:12	-56.138836	178.453156
1241	23059	18/10/2013 09:09:26	-56.139362	178.456192
1242	23059	18/10/2013 09:13:41	-56.139847	178.459137
1243	23059	18/10/2013 09:17:55	-56.140011	178.462204
1244	23059	18/10/2013 09:22:10	-56.140293	178.465271
1245	23059	18/10/2013 09:26:26	-56.140694	178.468491
1246	23059	18/10/2013 09:30:42	-56.140678	178.471436
1247	23059	18/10/2013 09:34:58	-56.140728	178.474457
1248	23059	18/10/2013 09:39:15	-56.141029	178.478012
1249	23059	18/10/2013 09:43:35	-56.141342	178.481186
1250	23059	18/10/2013 09:47:52	-56.141533	178.48497
1251	23059	18/10/2013 09:52:10	-56.141651	178.486847
1252	23059	18/10/2013 09:56:34	-56.141975	178.490707
1253	23059	18/10/2013 10:01:34	-56.142231	178.494781
1254	23059	18/10/2013 10:06:36	-56.142555	178.49884
1255	23059	18/10/2013 10:11:39	-56.142719	178.502289
1256	23059	18/10/2013 10:16:42	-56.14299	178.50592
1257	23059	18/10/2013 10:21:44	-56.1432	178.509598
1258	23059	18/10/2013 10:26:45	-56.143433	178.512894
1259	23059	18/10/2013 10:31:47	-56.143559	178.516586
1260	23059	18/10/2013 10:36:49	-56.143471	178.520309
1261	23059	18/10/2013 10:41:52	-56.143837	178.524185
1262	23059	18/10/2013 10:46:55	-56.144085	178.527817
1263	23059	18/10/2013 10:51:56	-56.144135	178.531555
1264	23059	18/10/2013 10:56:57	-56.144272	178.535309
1265	23059	18/10/2013 11:02:03	-56.144283	178.539017
1266	23059	18/10/2013 11:07:06	-56.144409	178.542557
1267	23059	18/10/2013 11:12:09	-56.144596	178.546158
1268	23059	18/10/2013 11:17:11	-56.144901	178.549576
1269	23059	18/10/2013 11:22:17	-56.144947	178.552979
1270	23059	18/10/2013 11:27:21	-56.144985	178.556564
1271	23059	18/10/2013 11:32:26	-56.144886	178.560196
1272	23059	18/10/2013 11:37:30	-56.144688	178.563705
1273	23059	18/10/2013 11:42:34	-56.144478	178.567337
1274	23059	18/10/2013 11:47:38	-56.144417	178.570999
1275	23059	18/10/2013 11:52:44	-56.144417	178.574905
1276	23059	18/10/2013 11:57:51	-56.144371	178.578461
1277	23059	18/10/2013 12:03:01	-56.144096	178.582001
1278	23059	18/10/2013 12:08:28	-56.143665	178.585922
1279	23059	18/10/2013 12:13:56	-56.1432	178.589615
1280	23059	18/10/2013 12:20:02	-56.142986	178.593948
1281	23059	18/10/2013 12:26:38	-56.142479	178.598572
1282	23059	18/10/2013 12:31:40	-56.142086	178.602234
1283	23059	18/10/2013 12:36:43	-56.141426	178.605988
1284	23059	18/10/2013 12:41:46	-56.140942	178.609467
1285	23059	18/10/2013 12:46:50	-56.140591	178.612976
1286	23059	18/10/2013 12:51:52	-56.140507	178.616394
1287	23059	18/10/2013 12:56:54	-56.140236	178.619904
1288	23059	18/10/2013 13:01:58	-56.140186	178.623413
1289	23059	18/10/2013 13:07:00	-56.139957	178.626801
1290	23059	18/10/2013 13:12:02	-56.139744	178.630203
1291	23059	18/10/2013 13:17:04	-56.139378	178.633713
1292	23059	18/10/2013 13:22:03	-56.139069	178.637329
1293	23059	18/10/2013 13:27:03	-56.138855	178.640793
1294	23059	18/10/2013 13:32:04	-56.138451	178.643936
1295	23059	18/10/2013 13:37:08	-56.138332	178.647202
1296	23059	18/10/2013 13:42:11	-56.138203	178.650208
1297	23059	18/10/2013 13:47:15	-56.138046	178.653259
1298	23059	18/10/2013 13:52:19	-56.138283	178.656326
1299	23059	18/10/2013 13:57:24	-56.138401	178.65947
1300	23059	18/10/2013 14:02:13	-56.138531	178.662506
1301	23059	18/10/2013 14:07:19	-56.138405	178.665909
1302	23059	18/10/2013 14:12:25	-56.138538	178.668808
1303	23059	18/10/2013 14:17:31	-56.138538	178.672287
1304	23059	18/10/2013 14:22:37	-56.138378	178.675659
1305	23059	18/10/2013 14:27:43	-56.138489	178.679138
1306	23059	18/10/2013 14:32:53	-56.138393	178.68251
1307	23059	18/10/2013 14:37:58	-56.138264	178.685455
1308	23059	18/10/2013 14:43:03	-56.138287	178.688934
1309	23059	18/10/2013 14:48:10	-56.138103	178.692245
1310	23059	18/10/2013 14:53:37	-56.138145	178.695786
1311	23059	18/10/2013 14:59:02	-56.138176	178.699493
1312	23059	18/10/2013 15:03:42	-56.138157	178.702652
1313	23059	18/10/2013 15:07:59	-56.138058	178.705994
1314	23059	18/10/2013 15:12:15	-56.138103	178.708557
1315	23059	18/10/2013 15:16:32	-56.137939	178.711639
1316	23059	18/10/2013 15:20:49	-56.138092	178.714554
1317	23059	18/10/2013 15:25:06	-56.138195	178.717117
1318	23059	18/10/2013 15:29:23	-56.138237	178.719864
1319	23059	18/10/2013 15:33:40	-56.138111	178.722366
1320	23059	18/10/2013 15:37:57	-56.138237	178.725311
1321	23059	18/10/2013 15:42:16	-56.138302	178.727905
1322	23059	18/10/2013 15:46:32	-56.138432	178.730896
1323	23059	18/10/2013 15:50:52	-56.138439	178.733383
1324	23059	18/10/2013 15:55:34	-56.138386	178.736694
1325	23059	18/10/2013 15:59:50	-56.13834	178.739487
1326	23059	18/10/2013 16:04:31	-56.13855	178.742676
1327	23059	18/10/2013 16:09:33	-56.138729	178.746262
1328	23059	18/10/2013 16:14:28	-56.139198	178.749878
1329	23059	18/10/2013 16:19:24	-56.139469	178.75322
1330	23059	18/10/2013 16:24:21	-56.122314	178.787354
1331	23059	18/10/2013 16:29:18	-56.092663	178.811615
1332	23059	18/10/2013 16:34:16	-56.063118	178.822296
1333	23059	18/10/2013 16:39:14	-56.052238	178.822235
1334	23059	18/10/2013 16:44:12	-56.059174	178.813675
1335	23059	18/10/2013 16:49:10	-56.055256	178.800629
1336	23059	18/10/2013 16:54:08	-56.051991	178.788818
1337	23059	18/10/2013 16:59:06	-56.058983	178.7733
1338	23059	18/10/2013 17:04:07	-56.050411	178.759171
1339	23059	18/10/2013 17:09:06	-56.053589	178.741135
1340	23059	18/10/2013 17:14:05	-56.051365	178.728577
1341	23059	18/10/2013 17:19:03	-56.03109	178.730011
1342	23059	18/10/2013 17:24:04	-56.020367	178.717911
1343	23059	18/10/2013 17:29:03	-56.037518	178.704865
1344	23059	18/10/2013 17:34:02	-56.048187	178.689682
1345	23059	18/10/2013 17:39:00	-56.067677	178.673203
1346	23059	18/10/2013 17:44:00	-56.094009	178.661514
1347	23059	18/10/2013 17:49:10	-56.088223	178.647995
1348	23059	18/10/2013 17:54:33	-56.113491	178.625137
1349	23059	18/10/2013 17:59:29	-56.132103	178.612732
1350	23059	18/10/2013 18:04:46	-56.135609	178.608673
1351	23059	18/10/2013 18:10:06	-56.136738	178.611938
1352	23059	18/10/2013 18:15:25	-56.147129	178.599518
1353	23059	18/10/2013 18:20:43	-56.167252	178.584396
1354	23059	18/10/2013 18:26:03	-56.191597	178.57164
1355	23059	18/10/2013 18:31:23	-56.216454	178.559265
1356	23059	18/10/2013 18:36:43	-56.221325	178.556122
1357	23059	18/10/2013 18:42:01	-56.249481	178.538483
1358	23059	18/10/2013 18:47:19	-56.264042	178.522522
1359	23059	18/10/2013 18:52:38	-56.268433	178.517868
1360	23059	18/10/2013 18:58:06	-56.267117	178.525238
1361	23059	18/10/2013 19:02:54	-56.262756	178.506607
1362	23059	18/10/2013 19:07:51	-56.262932	178.485779
1363	23059	18/10/2013 19:12:48	-56.26247	178.463043
1364	23059	18/10/2013 19:17:45	-56.259453	178.446442
1365	23059	18/10/2013 19:22:43	-56.259075	178.421539
1366	23059	18/10/2013 19:27:40	-56.270153	178.395828
1367	23059	18/10/2013 19:32:37	-56.270851	178.363678
1368	23059	18/10/2013 19:37:34	-56.281418	178.332886
1369	23059	18/10/2013 19:42:31	-56.289196	178.314606
1370	23059	18/10/2013 19:47:28	-56.293182	178.277634
1371	23059	18/10/2013 19:52:29	-56.300125	178.236008
1372	23059	18/10/2013 19:57:30	-56.316349	178.190079
1373	23059	18/10/2013 20:03:35	-56.344013	178.123947
1374	23059	18/10/2013 20:10:14	-56.357315	178.105469
1375	23059	18/10/2013 20:15:12	-56.360558	178.078568
1376	23059	18/10/2013 20:20:33	-56.343128	178.048965
1377	23059	18/10/2013 20:26:41	-56.317726	178.046539
1378	23059	18/10/2013 20:31:37	-56.298908	178.052811
1379	23059	18/10/2013 20:36:33	-56.281155	178.061432
1380	23059	18/10/2013 20:41:29	-56.26112	178.075211
1381	23059	18/10/2013 20:46:25	-56.258743	178.125183
1382	23059	18/10/2013 20:51:21	-56.242134	178.159348
1383	23059	18/10/2013 20:56:17	-56.22924	178.191437
1384	23059	18/10/2013 21:01:16	-56.233513	178.209763
1385	23059	18/10/2013 21:06:12	-56.227421	178.258545
1386	23059	18/10/2013 21:11:09	-56.219677	178.249969
1387	23059	18/10/2013 21:16:05	-56.223862	178.300064
1388	23059	18/10/2013 21:21:01	-56.22403	178.30188
1389	23059	18/10/2013 21:25:58	-56.218876	178.32222
1390	23059	18/10/2013 21:30:55	-56.229481	178.296677
1391	23059	18/10/2013 21:35:52	-56.251537	178.304245
1392	23059	18/10/2013 21:40:49	-56.23901	178.296341
1393	23059	18/10/2013 21:45:47	-56.223198	178.316101
1394	23059	18/10/2013 21:50:48	-56.211845	178.306931
1395	23059	18/10/2013 21:55:45	-56.206486	178.298355
1396	23059	18/10/2013 22:00:47	-56.204117	178.2901
1397	23059	18/10/2013 22:06:03	-56.199154	178.277954
1398	23059	18/10/2013 22:12:04	-56.193741	178.287338
1399	23059	18/10/2013 22:20:06	-56.191204	178.284256
1400	23059	18/10/2013 22:25:06	-56.192791	178.287445
1401	23059	18/10/2013 22:30:06	-56.189869	178.301392
1402	23059	18/10/2013 22:35:06	-56.180542	178.319122
1403	23059	18/10/2013 22:40:06	-56.161976	178.352707
1404	23059	18/10/2013 22:45:06	-56.153492	178.3508
1405	23059	18/10/2013 22:50:06	-56.158234	178.340942
1406	23059	18/10/2013 22:55:05	-56.147614	178.345779
1407	23059	18/10/2013 23:00:06	-56.160362	178.320724
1408	23059	18/10/2013 23:05:06	-56.186451	178.301331
1409	23059	18/10/2013 23:10:05	-56.180206	178.298721
1410	23059	18/10/2013 23:15:04	-56.197155	178.276901
1411	23059	18/10/2013 23:20:32	-56.197891	178.279144
1412	23059	18/10/2013 23:25:31	-56.201305	178.270477
1413	23059	18/10/2013 23:30:29	-56.193913	178.276123
1414	23059	18/10/2013 23:35:27	-56.179245	178.312759
1415	23059	18/10/2013 23:40:26	-56.168629	178.332321
1416	23059	18/10/2013 23:45:25	-56.152767	178.336334
1417	23059	18/10/2013 23:50:24	-56.132442	178.346573
1418	23059	18/10/2013 23:55:26	-56.143707	178.332367
1419	23059	19/10/2013 00:00:19	-56.185432	178.317215
1420	23059	19/10/2013 00:04:32	-56.212154	178.30751
1421	23059	19/10/2013 00:08:45	-56.234413	178.296509
1422	23059	19/10/2013 00:12:59	-56.259804	178.29126
1423	23059	19/10/2013 00:17:14	-56.260529	178.294952
1424	23059	19/10/2013 00:21:29	-56.261402	178.298859
1425	23059	19/10/2013 00:25:47	-56.262341	178.30278
1426	23059	19/10/2013 00:30:08	-56.263252	178.306839
1427	23059	19/10/2013 00:34:24	-56.264088	178.310593
1428	23059	19/10/2013 00:38:40	-56.264973	178.314346
1429	23059	19/10/2013 00:42:55	-56.265682	178.318176
1430	23059	19/10/2013 00:47:11	-56.266407	178.322159
1431	23059	19/10/2013 00:51:26	-56.267193	178.326111
1432	23059	19/10/2013 00:55:45	-56.267635	178.330276
1433	23059	19/10/2013 01:00:24	-56.268612	178.334549
1434	23059	19/10/2013 01:05:00	-56.269333	178.338745
1435	23059	19/10/2013 01:09:37	-56.269588	178.351456
1436	23059	19/10/2013 01:14:59	-56.266022	178.35022
1437	23059	19/10/2013 01:21:08	-56.271793	178.33638
1438	23059	19/10/2013 01:27:31	-56.24802	178.342178
1439	23059	19/10/2013 01:34:11	-56.239784	178.343994
1440	23059	19/10/2013 01:41:21	-56.242516	178.332397
1441	23059	19/10/2013 01:48:47	-56.275265	178.310074
1442	23059	19/10/2013 01:56:15	-56.275311	178.293259
1443	23059	19/10/2013 02:05:34	-56.313591	178.269745
1444	23059	19/10/2013 02:17:03	-56.337185	178.24646
1445	23059	19/10/2013 02:22:02	-56.308651	178.26033
1446	23059	19/10/2013 02:27:01	-56.282352	178.271576
1447	23059	19/10/2013 02:32:00	-56.255634	178.286377
1448	23059	19/10/2013 02:36:59	-56.255455	178.280838
1449	23059	19/10/2013 02:41:58	-56.23811	178.283508
1450	23059	19/10/2013 02:46:56	-56.241009	178.274185
1451	23059	19/10/2013 02:51:54	-56.242073	178.28331
1452	23059	19/10/2013 02:56:52	-56.215046	178.292557
1453	23059	19/10/2013 03:01:52	-56.183064	178.306717
1454	23059	19/10/2013 03:07:14	-56.157543	178.309433
1455	23059	19/10/2013 03:12:36	-56.147293	178.306763
1456	23059	19/10/2013 03:17:59	-56.121838	178.30867
1457	23059	19/10/2013 03:24:17	-56.105339	178.301941
1458	23059	19/10/2013 03:31:11	-56.100182	178.294128
1459	23059	19/10/2013 03:38:42	-56.126942	178.276352
1460	23059	19/10/2013 03:46:31	-56.150162	178.256363
1461	23059	19/10/2013 03:54:56	-56.183929	178.253555
1462	23059	19/10/2013 04:03:45	-56.18502	178.245972
1463	23059	19/10/2013 04:12:31	-56.178459	178.242416
1465	23059	19/10/2013 04:31:04	-56.174091	178.226746
1466	23059	19/10/2013 04:40:23	-56.174671	178.228073
1467	23059	19/10/2013 04:45:23	-56.169392	178.219101
1468	23059	19/10/2013 04:50:29	-56.168209	178.21225
1469	23059	19/10/2013 04:55:35	-56.167576	178.208099
1470	23059	19/10/2013 05:01:03	-56.166191	178.206879
1471	23059	19/10/2013 05:06:59	-56.1646	178.200195
1472	23059	19/10/2013 05:12:09	-56.161228	178.197922
1473	23059	19/10/2013 05:17:55	-56.159855	178.193436
1474	23059	19/10/2013 05:26:08	-56.158703	178.187057
1475	23059	19/10/2013 05:36:56	-56.153698	178.179688
1476	23059	19/10/2013 05:48:06	-56.14996	178.172562
1477	23059	19/10/2013 05:53:52	-56.148232	178.166901
1478	23059	19/10/2013 06:04:33	-56.150391	178.157303
1479	23059	19/10/2013 06:15:41	-56.144306	178.146835
1480	23059	19/10/2013 06:20:38	-56.143269	178.141434
1481	23059	19/10/2013 06:25:35	-56.141563	178.138046
1482	23059	19/10/2013 06:30:32	-56.141468	178.13353
1483	23059	19/10/2013 06:35:30	-56.141342	178.127594
1484	23059	19/10/2013 06:40:27	-56.139553	178.122101
1485	23059	19/10/2013 06:45:24	-56.137798	178.11705
1486	23059	19/10/2013 06:50:21	-56.135857	178.112885
1487	23059	19/10/2013 06:55:18	-56.13348	178.110748
1488	23059	19/10/2013 07:00:20	-56.130795	178.10405
1489	23059	19/10/2013 07:05:32	-56.129726	178.098984
1490	23059	19/10/2013 07:10:43	-56.128246	178.094986
1491	23059	19/10/2013 07:15:54	-56.126549	178.090225
1492	23059	19/10/2013 07:21:05	-56.124321	178.08493
1493	23059	19/10/2013 07:26:21	-56.122543	178.078033
1494	23059	19/10/2013 07:31:32	-56.128494	178.063889
1495	23059	19/10/2013 07:36:43	-56.12989	178.064285
1496	23059	19/10/2013 07:41:56	-56.129887	178.06665
1497	23059	19/10/2013 07:47:10	-56.129879	178.069382
1498	23059	19/10/2013 07:52:25	-56.129078	178.073669
1499	23059	19/10/2013 07:57:39	-56.134041	178.075714
1500	23059	19/10/2013 08:03:22	-56.134502	178.079071
1501	23059	19/10/2013 08:08:27	-56.134838	178.081558
1502	23059	19/10/2013 08:13:28	-56.135193	178.083893
1503	23059	19/10/2013 08:18:29	-56.135559	178.086334
1504	23059	19/10/2013 08:23:30	-56.135796	178.088379
1505	23059	19/10/2013 08:28:31	-56.135933	178.090637
1506	23059	19/10/2013 08:33:32	-56.136173	178.092834
1507	23059	19/10/2013 08:38:33	-56.136749	178.0952
1508	23059	19/10/2013 08:43:35	-56.136894	178.097229
1509	23059	19/10/2013 08:48:37	-56.137306	178.099457
1510	23059	19/10/2013 08:53:39	-56.13765	178.101685
1511	23059	19/10/2013 08:58:42	-56.138138	178.103851
1512	23059	19/10/2013 09:03:49	-56.138618	178.106033
1513	23059	19/10/2013 09:08:52	-56.138969	178.108002
1514	23059	19/10/2013 09:13:55	-56.139412	178.110077
1515	23059	19/10/2013 09:19:03	-56.139927	178.11232
1516	23059	19/10/2013 09:24:08	-56.140427	178.114227
1517	23059	19/10/2013 09:29:12	-56.140793	178.116043
1518	23059	19/10/2013 09:34:16	-56.1413	178.117508
1519	23059	19/10/2013 09:39:21	-56.141834	178.119888
1520	23059	19/10/2013 09:44:29	-56.14238	178.121399
1521	23059	19/10/2013 09:49:37	-56.142929	178.123322
1522	23059	19/10/2013 09:55:03	-56.143478	178.125076
1523	23059	19/10/2013 10:00:00	-56.143883	178.127121
1524	23059	19/10/2013 10:04:16	-56.144459	178.128464
1525	23059	19/10/2013 10:08:32	-56.144745	178.13031
1526	23059	19/10/2013 10:12:48	-56.145531	178.131393
1527	23059	19/10/2013 10:17:04	-56.146027	178.132935
1528	23059	19/10/2013 10:21:21	-56.146488	178.134445
1529	23059	19/10/2013 10:25:37	-56.146233	178.137009
1530	23059	19/10/2013 10:29:54	-56.147743	178.137421
1531	23059	19/10/2013 10:34:11	-56.148277	178.139038
1532	23059	19/10/2013 10:38:27	-56.148853	178.140564
1533	23059	19/10/2013 10:42:44	-56.14946	178.141983
1534	23059	19/10/2013 10:47:00	-56.149887	178.143524
1535	23059	19/10/2013 10:51:16	-56.150764	178.144684
1536	23059	19/10/2013 10:55:32	-56.151131	178.146149
1537	23059	19/10/2013 11:00:01	-56.152691	178.147507
1538	23059	19/10/2013 11:05:05	-56.153351	178.149231
1539	23059	19/10/2013 11:10:09	-56.153893	178.150772
1540	23059	19/10/2013 11:15:14	-56.154587	178.152542
1541	23059	19/10/2013 11:20:18	-56.155346	178.154358
1542	23059	19/10/2013 11:25:21	-56.156097	178.156204
1543	23059	19/10/2013 11:30:56	-56.156902	178.158218
1544	23059	19/10/2013 11:35:58	-56.157696	178.159988
1545	23059	19/10/2013 11:41:00	-56.158493	178.161667
1546	23059	19/10/2013 11:46:03	-56.159241	178.163376
1547	23059	19/10/2013 11:51:06	-56.160042	178.165161
1548	23059	19/10/2013 11:56:09	-56.160763	178.16687
1549	23059	19/10/2013 12:00:56	-56.161503	178.168655
1550	23059	19/10/2013 12:05:12	-56.162113	178.169937
1551	23059	19/10/2013 12:09:28	-56.16288	178.171295
1552	23059	19/10/2013 12:13:44	-56.163582	178.172592
1553	23059	19/10/2013 12:18:02	-56.164211	178.173904
1554	23059	19/10/2013 12:22:18	-56.1651	178.175308
1555	23059	19/10/2013 12:26:34	-56.165897	178.176575
1556	23059	19/10/2013 12:30:51	-56.166477	178.178085
1557	23059	19/10/2013 12:35:08	-56.167229	178.179413
1558	23059	19/10/2013 12:39:24	-56.16782	178.181
1559	23059	19/10/2013 12:43:41	-56.168491	178.182251
1560	23059	19/10/2013 12:47:58	-56.16925	178.183517
1561	23059	19/10/2013 12:52:16	-56.169876	178.184799
1562	23059	19/10/2013 12:56:33	-56.170586	178.186157
1563	23059	19/10/2013 13:00:52	-56.17128	178.1875
1564	23059	19/10/2013 13:05:09	-56.172089	178.188782
1565	23059	19/10/2013 13:09:25	-56.172752	178.190033
1566	23059	19/10/2013 13:13:41	-56.173454	178.191238
1567	23059	19/10/2013 13:17:58	-56.174339	178.192413
1568	23059	19/10/2013 13:22:15	-56.175236	178.193665
1569	23059	19/10/2013 13:26:32	-56.176098	178.195175
1570	23059	19/10/2013 13:30:49	-56.178036	178.195526
1571	23059	19/10/2013 13:35:07	-56.177837	178.198425
1572	23059	19/10/2013 13:39:24	-56.178089	178.200928
1573	23059	19/10/2013 13:43:41	-56.179699	178.201828
1574	23059	19/10/2013 13:47:58	-56.180565	178.20372
1575	23059	19/10/2013 13:52:15	-56.181507	178.205627
1576	23059	19/10/2013 13:56:31	-56.182571	178.207458
1577	23059	19/10/2013 14:01:34	-56.183739	178.209778
1578	23059	19/10/2013 14:06:35	-56.184937	178.212021
1579	23059	19/10/2013 14:11:36	-56.186138	178.2146
1580	23059	19/10/2013 14:16:36	-56.18726	178.216812
1581	23059	19/10/2013 14:21:38	-56.188339	178.219284
1582	23059	19/10/2013 14:26:39	-56.189625	178.221756
1583	23059	19/10/2013 14:31:45	-56.19072	178.224442
1584	23059	19/10/2013 14:36:47	-56.191574	178.226974
1585	23059	19/10/2013 14:41:47	-56.192539	178.229568
1586	23059	19/10/2013 14:46:48	-56.193729	178.23175
1587	23059	19/10/2013 14:51:49	-56.194847	178.234283
1588	23059	19/10/2013 14:56:52	-56.195652	178.236649
1589	23059	19/10/2013 15:01:57	-56.196651	178.239349
1590	23059	19/10/2013 15:06:58	-56.197571	178.242386
1591	23059	19/10/2013 15:11:58	-56.198799	178.245438
1592	23059	19/10/2013 15:17:04	-56.199558	178.249039
1593	23059	19/10/2013 15:22:04	-56.200272	178.252655
1594	23059	19/10/2013 15:27:02	-56.201023	178.256271
1595	23059	19/10/2013 15:32:00	-56.201801	178.26004
1596	23059	19/10/2013 15:36:57	-56.2052	178.247086
1597	23059	19/10/2013 15:41:54	-56.207298	178.242203
1598	23059	19/10/2013 15:46:50	-56.232182	178.227081
1599	23059	19/10/2013 15:52:04	-56.245605	178.194611
1600	23059	19/10/2013 15:56:59	-56.258846	178.16568
1601	23059	19/10/2013 16:01:57	-56.268757	178.138245
1602	23059	19/10/2013 16:06:52	-56.277393	178.091248
1603	23059	19/10/2013 16:11:47	-56.283161	178.038071
1604	23059	19/10/2013 16:16:44	-56.28606	177.975494
1605	23059	19/10/2013 16:22:00	-56.292854	177.97377
1606	23059	19/10/2013 16:27:19	-56.291164	177.935959
1607	23059	19/10/2013 16:32:54	-56.293312	177.868256
1608	23059	19/10/2013 16:39:05	-56.284668	177.79628
1609	23059	19/10/2013 16:45:52	-56.282562	177.719727
1610	23059	19/10/2013 16:53:22	-56.297096	177.663483
1611	23059	19/10/2013 17:01:57	-56.34293	177.627502
1612	23059	19/10/2013 17:11:12	-56.400654	177.610428
1613	23059	19/10/2013 17:16:08	-56.432556	177.601349
1614	23059	19/10/2013 17:21:04	-56.462467	177.581284
1615	23059	19/10/2013 17:26:02	-56.482533	177.557861
1616	23059	19/10/2013 17:30:58	-56.464916	177.552933
1617	23059	19/10/2013 17:35:55	-56.429161	177.585617
1618	23059	19/10/2013 17:40:51	-56.396027	177.615417
1619	23059	19/10/2013 17:46:08	-56.36351	177.658096
1620	23059	19/10/2013 17:51:55	-56.323437	177.696686
1621	23059	19/10/2013 17:59:36	-56.272346	177.732986
1622	23059	19/10/2013 18:09:04	-56.225662	177.745911
1623	23059	19/10/2013 18:18:41	-56.180058	177.758316
1624	23059	19/10/2013 18:23:38	-56.161362	177.754501
1625	23059	19/10/2013 18:28:36	-56.128315	177.761292
1626	23059	19/10/2013 18:33:34	-56.092529	177.780533
1627	23059	19/10/2013 18:38:32	-56.074467	177.769089
1628	23059	19/10/2013 18:43:31	-56.038513	177.807999
1629	23059	19/10/2013 18:48:37	-56.03376	177.80867
1630	23059	19/10/2013 18:53:36	-56.038689	177.806671
1631	23059	19/10/2013 18:58:35	-56.045189	177.802322
1632	23059	19/10/2013 19:03:46	-56.057438	177.830994
1633	23059	19/10/2013 19:08:48	-56.056862	177.812683
1634	23059	19/10/2013 19:13:47	-56.062767	177.812012
1635	23059	19/10/2013 19:19:33	-56.07309	177.823013
1636	23059	19/10/2013 19:25:26	-56.075359	177.848557
1637	23059	19/10/2013 19:30:23	-56.081467	177.861526
1638	23059	19/10/2013 19:35:20	-56.090115	177.870361
1639	23059	19/10/2013 19:40:19	-56.095417	177.871536
1640	23059	19/10/2013 19:45:17	-56.10088	177.87088
1641	23059	19/10/2013 19:50:37	-56.103828	177.874695
1642	23059	19/10/2013 19:56:03	-56.109108	177.875717
1643	23059	19/10/2013 20:02:40	-56.121902	177.882599
1644	23059	19/10/2013 20:07:41	-56.129585	177.885696
1645	23059	19/10/2013 20:12:40	-56.131706	177.882065
1646	23059	19/10/2013 20:17:40	-56.132935	177.879929
1647	23059	19/10/2013 20:22:38	-56.130688	177.876434
1648	23059	19/10/2013 20:27:37	-56.131569	177.87059
1649	23059	19/10/2013 20:32:37	-56.131176	177.870346
1650	23059	19/10/2013 20:37:38	-56.127243	177.863571
1651	23059	19/10/2013 20:42:40	-56.127121	177.866074
1652	23059	19/10/2013 20:48:02	-56.126972	177.868713
1653	23059	19/10/2013 20:53:06	-56.126812	177.871048
1654	23059	19/10/2013 20:58:10	-56.126846	177.872879
1655	23059	19/10/2013 21:02:42	-56.126724	177.874832
1656	23059	19/10/2013 21:06:59	-56.126625	177.877045
1657	23059	19/10/2013 21:11:16	-56.126301	177.87825
1658	23059	19/10/2013 21:15:33	-56.126194	177.879715
1659	23059	19/10/2013 21:19:50	-56.121635	177.878998
1660	23059	19/10/2013 21:24:05	-56.105755	177.871063
1661	23059	19/10/2013 21:28:19	-56.097904	177.873962
1662	23059	19/10/2013 21:32:35	-56.097744	177.881058
1663	23059	19/10/2013 21:36:50	-56.100166	177.894333
1664	23059	19/10/2013 21:41:04	-56.105026	177.899124
1665	23059	19/10/2013 21:45:19	-56.109715	177.899918
1666	23059	19/10/2013 21:49:34	-56.11388	177.898056
1667	23059	19/10/2013 21:53:49	-56.113266	177.887543
1668	23059	19/10/2013 21:58:04	-56.114559	177.885239
1669	23059	19/10/2013 22:03:04	-56.115189	177.887726
1670	23059	19/10/2013 22:08:08	-56.114788	177.88855
1671	23059	19/10/2013 22:13:12	-56.114815	177.889984
1672	23059	19/10/2013 22:18:24	-56.11499	177.891495
1673	23059	19/10/2013 22:23:29	-56.114014	177.89209
1674	23059	19/10/2013 22:28:33	-56.114574	177.89418
1675	23059	19/10/2013 22:33:37	-56.113342	177.89444
1676	23059	19/10/2013 22:38:42	-56.113922	177.896362
1677	23059	19/10/2013 22:43:47	-56.112747	177.89653
1678	23059	19/10/2013 22:48:54	-56.114239	177.899048
1679	23059	19/10/2013 22:54:00	-56.112133	177.899139
1680	23059	19/10/2013 22:59:08	-56.113998	177.901962
1681	23059	19/10/2013 23:04:03	-56.114323	177.903702
1682	23059	19/10/2013 23:08:47	-56.117676	177.906799
1683	23059	19/10/2013 23:13:34	-56.117634	177.908173
1684	23059	19/10/2013 23:18:51	-56.118137	177.909821
1685	23059	19/10/2013 23:23:32	-56.118439	177.91156
1686	23059	19/10/2013 23:28:12	-56.119026	177.91243
1687	23059	19/10/2013 23:32:53	-56.118988	177.913773
1688	23059	19/10/2013 23:37:35	-56.119328	177.91568
1689	23059	19/10/2013 23:42:21	-56.119751	177.917664
1690	23059	19/10/2013 23:47:04	-56.120205	177.91954
1691	23059	19/10/2013 23:51:47	-56.120277	177.921371
1692	23059	19/10/2013 23:56:31	-56.120758	177.923157
1693	23059	20/10/2013 00:01:20	-56.121113	177.925034
1694	23059	20/10/2013 00:06:11	-56.121315	177.926849
1695	23059	20/10/2013 00:11:03	-56.121208	177.929337
1696	23059	20/10/2013 00:15:57	-56.121803	177.930862
1697	23059	20/10/2013 00:20:49	-56.1222	177.932892
1698	23059	20/10/2013 00:25:41	-56.122482	177.93486
1699	23059	20/10/2013 00:30:32	-56.122963	177.936768
1700	23059	20/10/2013 00:35:23	-56.123299	177.938766
1701	23059	20/10/2013 00:40:13	-56.123684	177.940796
1702	23059	20/10/2013 00:45:04	-56.123985	177.942841
1703	23059	20/10/2013 00:49:55	-56.124313	177.944992
1704	23059	20/10/2013 00:54:46	-56.124607	177.947021
1705	23059	20/10/2013 00:59:37	-56.124828	177.949326
1706	23059	20/10/2013 01:04:27	-56.125069	177.951523
1707	23059	20/10/2013 01:09:10	-56.126171	177.951233
1708	23059	20/10/2013 01:13:52	-56.14352	177.936874
1709	23059	20/10/2013 01:18:36	-56.156422	177.915146
1710	23059	20/10/2013 01:23:39	-56.153557	177.903076
1711	23059	20/10/2013 01:28:21	-56.128822	177.903351
1712	23059	20/10/2013 01:33:23	-56.107304	177.896591
1713	23059	20/10/2013 01:38:25	-56.099201	177.882874
1714	23059	20/10/2013 01:44:19	-56.09985	177.885422
1715	23059	20/10/2013 01:50:50	-56.100784	177.887436
1716	23059	20/10/2013 01:58:21	-56.101131	177.890305
1717	23059	20/10/2013 02:07:04	-56.101982	177.893021
1718	23059	20/10/2013 02:16:34	-56.102795	177.896179
1719	23059	20/10/2013 02:21:36	-56.103271	177.898087
1720	23059	20/10/2013 02:26:39	-56.104031	177.900406
1721	23059	20/10/2013 02:31:42	-56.104504	177.902557
1722	23059	20/10/2013 02:36:46	-56.105221	177.904999
1723	23059	20/10/2013 02:41:50	-56.105991	177.907776
1724	23059	20/10/2013 02:46:54	-56.106403	177.909943
1725	23059	20/10/2013 02:51:58	-56.107086	177.91246
1726	23059	20/10/2013 02:57:02	-56.107681	177.91478
1727	23059	20/10/2013 03:02:14	-56.108215	177.91713
1728	23059	20/10/2013 03:07:19	-56.108845	177.919601
1729	23059	20/10/2013 03:12:23	-56.109478	177.922119
1730	23059	20/10/2013 03:17:27	-56.110062	177.924911
1731	23059	20/10/2013 03:22:31	-56.110767	177.927231
1732	23059	20/10/2013 03:27:33	-56.141212	177.923538
1733	23059	20/10/2013 03:32:34	-56.153557	177.906998
1734	23059	20/10/2013 03:37:35	-56.151661	177.906952
1735	23059	20/10/2013 03:42:36	-56.156353	177.907608
1736	23059	20/10/2013 03:47:37	-56.156334	177.906433
1737	23059	20/10/2013 03:52:37	-56.162346	177.902191
1738	23059	20/10/2013 03:57:39	-56.162823	177.905304
1739	23059	20/10/2013 04:03:03	-56.175797	177.905563
1740	23059	20/10/2013 04:08:04	-56.192028	177.900589
1741	23059	20/10/2013 04:13:05	-56.198719	177.891632
1742	23059	20/10/2013 04:18:06	-56.198997	177.929855
1743	23059	20/10/2013 04:23:06	-56.191299	177.939774
1744	23059	20/10/2013 04:28:06	-56.188789	177.941025
1745	23059	20/10/2013 04:33:06	-56.184509	177.945908
1746	23059	20/10/2013 04:38:06	-56.184925	177.950089
1747	23059	20/10/2013 04:43:06	-56.181221	177.960968
1748	23059	20/10/2013 04:48:04	-56.177547	177.96991
1749	23059	20/10/2013 04:53:03	-56.176346	177.990845
1750	23059	20/10/2013 04:58:02	-56.174053	177.999893
1751	23059	20/10/2013 05:03:05	-56.168194	178.002838
1752	23059	20/10/2013 05:08:14	-56.16758	178.012848
1753	23059	20/10/2013 05:13:27	-56.16412	178.027328
1754	23059	20/10/2013 05:19:03	-56.15686	178.028625
1755	23059	20/10/2013 05:24:58	-56.156727	178.033066
1756	23059	20/10/2013 05:30:04	-56.157185	178.036987
1757	23059	20/10/2013 05:35:05	-56.157681	178.040939
1758	23059	20/10/2013 05:40:06	-56.15789	178.060577
1759	23059	20/10/2013 05:45:33	-56.154602	178.062897
1760	23059	20/10/2013 05:50:50	-56.148586	178.070679
1761	23059	20/10/2013 05:55:48	-56.146965	178.079636
1762	23059	20/10/2013 06:00:41	-56.149273	178.090927
1763	23059	20/10/2013 06:04:53	-56.142815	178.09697
1764	23059	20/10/2013 06:09:05	-56.143215	178.100098
1765	23059	20/10/2013 06:13:23	-56.143635	178.103455
1766	23059	20/10/2013 06:17:35	-56.135071	178.117966
1767	23059	20/10/2013 06:21:47	-56.132698	178.122604
1768	23059	20/10/2013 06:25:59	-56.131786	178.115662
1769	23059	20/10/2013 06:30:16	-56.132103	178.118912
1770	23059	20/10/2013 06:34:28	-56.132599	178.121933
1771	23059	20/10/2013 06:38:41	-56.133129	178.124939
1772	23059	20/10/2013 06:42:54	-56.133434	178.128159
1773	23059	20/10/2013 06:47:06	-56.124023	178.127518
1774	23059	20/10/2013 06:51:17	-56.124405	178.109741
1775	23059	20/10/2013 06:55:28	-56.123016	178.108749
1776	23059	20/10/2013 06:59:58	-56.123219	178.111862
1777	23059	20/10/2013 07:04:59	-56.123516	178.115814
1778	23059	20/10/2013 07:09:59	-56.123985	178.118576
1779	23059	20/10/2013 07:15:04	-56.124386	178.121994
1780	23059	20/10/2013 07:20:06	-56.125137	178.125259
1781	23059	20/10/2013 07:25:08	-56.125168	178.129242
1782	23059	20/10/2013 07:30:10	-56.125515	178.132614
1783	23059	20/10/2013 07:35:13	-56.125755	178.135803
1784	23059	20/10/2013 07:40:16	-56.125851	178.139038
1785	23059	20/10/2013 07:45:19	-56.126095	178.142471
1786	23059	20/10/2013 07:50:22	-56.126389	178.14566
1787	23059	20/10/2013 07:55:25	-56.126686	178.1492
1788	23059	20/10/2013 08:01:04	-56.127136	178.152283
1789	23059	20/10/2013 08:06:06	-56.127399	178.155624
1790	23059	20/10/2013 08:11:08	-56.127476	178.158875
1791	23059	20/10/2013 08:16:10	-56.127796	178.162277
1792	23059	20/10/2013 08:21:12	-56.127579	178.165665
1793	23059	20/10/2013 08:26:15	-56.128136	178.169022
1794	23059	20/10/2013 08:31:18	-56.128635	178.172302
1795	23059	20/10/2013 08:36:28	-56.128822	178.175751
1796	23059	20/10/2013 08:41:34	-56.129093	178.178986
1797	23059	20/10/2013 08:46:39	-56.129704	178.182068
1798	23059	20/10/2013 08:51:44	-56.129982	178.185455
1799	23059	20/10/2013 08:56:49	-56.130264	178.18866
1800	23059	20/10/2013 09:01:52	-56.130592	178.192154
1801	23059	20/10/2013 09:06:35	-56.131004	178.194901
1802	23059	20/10/2013 09:11:22	-56.131443	178.197723
1803	23059	20/10/2013 09:16:27	-56.131882	178.201172
1804	23059	20/10/2013 09:21:32	-56.132172	178.203583
1805	23059	20/10/2013 09:26:16	-56.132515	178.206573
1806	23059	20/10/2013 09:31:00	-56.132816	178.209351
1807	23059	20/10/2013 09:35:44	-56.133156	178.212051
1808	23059	20/10/2013 09:40:28	-56.133446	178.21492
1809	23059	20/10/2013 09:45:12	-56.133743	178.217773
1810	23059	20/10/2013 09:49:56	-56.134018	178.220398
1811	23059	20/10/2013 09:54:40	-56.134258	178.223343
1812	23059	20/10/2013 09:59:24	-56.134499	178.226013
1813	23059	20/10/2013 10:04:15	-56.134796	178.228836
1814	23059	20/10/2013 10:09:07	-56.134899	178.231735
1815	23059	20/10/2013 10:13:59	-56.13509	178.234741
1816	23059	20/10/2013 10:18:49	-56.135323	178.23732
1817	23059	20/10/2013 10:23:39	-56.135578	178.239822
1818	23059	20/10/2013 10:28:30	-56.135857	178.242523
1819	23059	20/10/2013 10:33:21	-56.136074	178.245361
1820	23059	20/10/2013 10:38:14	-56.136135	178.248032
1821	23059	20/10/2013 10:43:07	-56.136673	178.250229
1822	23059	20/10/2013 10:47:59	-56.136227	178.253311
1823	23059	20/10/2013 10:52:52	-56.136982	178.255478
1824	23059	20/10/2013 10:57:45	-56.137421	178.257797
1825	23059	20/10/2013 11:02:45	-56.137459	178.260284
1826	23059	20/10/2013 11:07:52	-56.137634	178.262695
1827	23059	20/10/2013 11:12:59	-56.138138	178.265656
1828	23059	20/10/2013 11:18:06	-56.138512	178.268524
1829	23059	20/10/2013 11:23:14	-56.138733	178.270813
1830	23059	20/10/2013 11:28:50	-56.139267	178.273499
1831	23059	20/10/2013 11:33:53	-56.139744	178.276077
1832	23059	20/10/2013 11:38:55	-56.140141	178.278732
1833	23059	20/10/2013 11:43:57	-56.140617	178.281128
1834	23059	20/10/2013 11:49:00	-56.141075	178.283585
1835	23059	20/10/2013 11:54:04	-56.141479	178.286011
1836	23059	20/10/2013 11:59:08	-56.14175	178.288513
1837	23059	20/10/2013 12:04:03	-56.142239	178.291031
1838	23059	20/10/2013 12:08:47	-56.142601	178.293228
1839	23059	20/10/2013 12:13:31	-56.142948	178.29567
1840	23059	20/10/2013 12:18:15	-56.143238	178.297913
1841	23059	20/10/2013 12:22:59	-56.143539	178.300278
1842	23059	20/10/2013 12:27:44	-56.14394	178.302383
1843	23059	20/10/2013 12:32:28	-56.144241	178.304611
1844	23059	20/10/2013 12:37:12	-56.144634	178.306641
1845	23059	20/10/2013 12:41:56	-56.145054	178.308914
1846	23059	20/10/2013 12:46:40	-56.145367	178.311096
1847	23059	20/10/2013 12:51:24	-56.145641	178.313309
1848	23059	20/10/2013 12:56:08	-56.145973	178.315659
1849	23059	20/10/2013 13:00:59	-56.14632	178.317978
1850	23059	20/10/2013 13:05:50	-56.146603	178.320129
1851	23059	20/10/2013 13:10:41	-56.146896	178.322174
1852	23059	20/10/2013 13:15:32	-56.147282	178.324081
1853	23059	20/10/2013 13:20:23	-56.147545	178.326294
1854	23059	20/10/2013 13:25:14	-56.148247	178.328278
1855	23059	20/10/2013 13:30:05	-56.148914	178.330292
1856	23059	20/10/2013 13:34:56	-56.149162	178.332809
1857	23059	20/10/2013 13:39:46	-56.150131	178.334717
1858	23059	20/10/2013 13:44:36	-56.150734	178.337021
1859	23059	20/10/2013 13:49:26	-56.15144	178.339157
1860	23059	20/10/2013 13:54:16	-56.152164	178.341049
1861	23059	20/10/2013 13:59:06	-56.152752	178.343369
1862	23059	20/10/2013 14:04:28	-56.153225	178.345886
1863	23059	20/10/2013 14:09:11	-56.153946	178.348068
1864	23059	20/10/2013 14:13:54	-56.15443	178.350266
1865	23059	20/10/2013 14:18:36	-56.154789	178.352371
1866	23059	20/10/2013 14:23:17	-56.155525	178.354507
1867	23059	20/10/2013 14:27:58	-56.155994	178.356735
1868	23059	20/10/2013 14:32:39	-56.156677	178.358673
1869	23059	20/10/2013 14:37:20	-56.157185	178.360748
1870	23059	20/10/2013 14:42:02	-56.157608	178.362778
1871	23059	20/10/2013 14:46:45	-56.158134	178.364807
1872	23059	20/10/2013 14:51:28	-56.158638	178.366867
1873	23059	20/10/2013 14:56:11	-56.159237	178.368988
1874	23059	20/10/2013 15:00:56	-56.159843	178.371109
1875	23059	20/10/2013 15:05:39	-56.1604	178.373444
1876	23059	20/10/2013 15:10:22	-56.161125	178.375519
1877	23059	20/10/2013 15:15:06	-56.161873	178.37793
1878	23059	20/10/2013 15:19:50	-56.162571	178.38002
1879	23059	20/10/2013 15:24:33	-56.163349	178.382126
1880	23059	20/10/2013 15:29:15	-56.164108	178.384445
1881	23059	20/10/2013 15:33:58	-56.165001	178.386536
1882	23059	20/10/2013 15:38:42	-56.164619	178.387512
1883	23059	20/10/2013 15:43:22	-56.165382	178.390137
1884	23059	20/10/2013 15:48:48	-56.166176	178.393326
1885	23059	20/10/2013 15:54:32	-56.167263	178.39624
1886	23059	20/10/2013 16:01:44	-56.164734	178.404236
1887	23059	20/10/2013 16:06:42	-56.160297	178.398331
1888	23059	20/10/2013 16:11:40	-56.160221	178.390579
1889	23059	20/10/2013 16:16:38	-56.164436	178.378586
1890	23059	20/10/2013 16:21:35	-56.171947	178.357132
1891	23059	20/10/2013 16:26:33	-56.188267	178.341354
1892	23059	20/10/2013 16:31:30	-56.206821	178.319641
1893	23059	20/10/2013 16:36:27	-56.218773	178.300385
1894	23059	20/10/2013 16:41:25	-56.235546	178.281967
1895	23059	20/10/2013 16:46:23	-56.252361	178.259186
1896	23059	20/10/2013 16:51:21	-56.259293	178.241653
1897	23059	20/10/2013 16:56:19	-56.256969	178.230133
1898	23059	20/10/2013 17:01:19	-56.235645	178.241196
1899	23059	20/10/2013 17:06:18	-56.209671	178.265579
1900	23059	20/10/2013 17:11:19	-56.186489	178.279587
1901	23059	20/10/2013 17:16:23	-56.16954	178.286041
1902	23059	20/10/2013 17:21:59	-56.154915	178.287552
1903	23059	20/10/2013 17:27:32	-56.136826	178.29361
1904	23059	20/10/2013 17:34:06	-56.127228	178.304932
1905	23059	20/10/2013 17:39:05	-56.120071	178.307037
1906	23059	20/10/2013 17:44:05	-56.101189	178.322311
1907	23059	20/10/2013 17:49:16	-56.107147	178.300034
1908	23059	20/10/2013 17:54:58	-56.12043	178.269836
1909	23059	20/10/2013 18:02:25	-56.114914	178.272842
1910	23059	20/10/2013 18:07:20	-56.11158	178.284317
1911	23059	20/10/2013 18:12:16	-56.120621	178.294952
1912	23059	20/10/2013 18:17:12	-56.099609	178.297241
1913	23059	20/10/2013 18:22:09	-56.090633	178.288864
1914	23059	20/10/2013 18:27:05	-56.09148	178.297409
1915	23059	20/10/2013 18:32:01	-56.088043	178.305099
1916	23059	20/10/2013 18:36:57	-56.081013	178.317596
1917	23059	20/10/2013 18:41:55	-56.081882	178.320175
1918	23059	20/10/2013 18:46:55	-56.084	178.341507
1919	23059	20/10/2013 18:51:55	-56.078945	178.344803
1920	23059	20/10/2013 18:56:54	-56.07452	178.348114
1921	23059	20/10/2013 19:01:57	-56.064613	178.351303
1922	23059	20/10/2013 19:06:58	-56.064804	178.364227
1923	23059	20/10/2013 19:12:03	-56.0564	178.372665
1924	23059	20/10/2013 19:17:33	-56.05349	178.374222
1925	23059	20/10/2013 19:22:35	-56.053997	178.377213
1926	23059	20/10/2013 19:27:36	-56.044472	178.375809
1927	23059	20/10/2013 19:32:38	-56.039185	178.371109
1928	23059	20/10/2013 19:37:41	-56.039791	178.373581
1929	23059	20/10/2013 19:42:46	-56.032471	178.366409
1930	23059	20/10/2013 19:47:48	-56.02742	178.364883
1931	23059	20/10/2013 19:52:51	-56.019669	178.364517
1932	23059	20/10/2013 19:57:56	-56.02029	178.366989
1933	23059	20/10/2013 20:02:33	-56.00766	178.374832
1934	23059	20/10/2013 20:06:47	-56.004822	178.373947
1935	23059	20/10/2013 20:11:03	-56.004532	178.375732
1936	23059	20/10/2013 20:15:22	-56.004517	178.37793
1937	23059	20/10/2013 20:19:38	-56.003155	178.370911
1938	23059	20/10/2013 20:23:56	-56.0294	178.354065
1939	23059	20/10/2013 20:28:12	-56.048763	178.334976
1940	23059	20/10/2013 20:32:27	-56.063614	178.323517
1941	23059	20/10/2013 20:36:42	-56.092957	178.313797
1942	23059	20/10/2013 20:40:58	-56.123459	178.303757
1943	23059	20/10/2013 20:45:14	-56.143864	178.289749
1944	23059	20/10/2013 20:49:31	-56.152763	178.266159
1945	23059	20/10/2013 20:54:09	-56.162148	178.255829
1946	23059	20/10/2013 20:58:47	-56.153454	178.2603
1947	23059	20/10/2013 21:04:24	-56.117065	178.280624
1948	23059	20/10/2013 21:11:15	-56.073696	178.29567
1949	23059	20/10/2013 21:19:05	-56.071007	178.283798
1950	23059	20/10/2013 21:24:28	-56.065563	178.275757
1951	23059	20/10/2013 21:31:32	-56.06073	178.272705
1952	23059	20/10/2013 21:40:05	-56.061054	178.278259
1953	23059	20/10/2013 21:45:12	-56.056755	178.268341
1954	23059	20/10/2013 21:50:14	-56.03146	178.278595
1955	23059	20/10/2013 21:55:15	-56.012753	178.273117
1956	23059	20/10/2013 22:01:16	-56.008034	178.250107
1957	23059	20/10/2013 22:08:57	-56.034088	178.221161
1958	23059	20/10/2013 22:18:25	-56.063274	178.189987
1959	23059	20/10/2013 22:23:25	-56.067635	178.179077
1960	23059	20/10/2013 22:28:24	-56.074116	178.161896
1961	23059	20/10/2013 22:33:23	-56.076073	178.145554
1962	23059	20/10/2013 22:38:24	-56.088997	178.1259
1963	23059	20/10/2013 22:43:23	-56.09111	178.119827
1964	23059	20/10/2013 22:48:29	-56.094204	178.105576
1965	23059	20/10/2013 22:53:30	-56.099365	178.093536
1966	23059	20/10/2013 22:58:30	-56.098553	178.093643
1967	23059	20/10/2013 23:03:35	-56.110508	178.096115
1968	23059	20/10/2013 23:08:36	-56.111721	178.075775
1969	23059	20/10/2013 23:13:40	-56.118561	178.066559
1970	23059	20/10/2013 23:18:45	-56.12709	178.054306
1971	23059	20/10/2013 23:24:21	-56.117416	178.037186
1972	23059	20/10/2013 23:29:21	-56.090481	178.03186
1973	23059	20/10/2013 23:34:21	-56.066055	178.038315
1974	23059	20/10/2013 23:39:22	-56.040085	178.030548
1975	23059	20/10/2013 23:44:22	-56.002506	178.035461
1976	23059	20/10/2013 23:49:22	-55.952053	178.047791
1977	23059	20/10/2013 23:54:22	-55.94474	178.032639
1978	23059	20/10/2013 23:59:23	-55.943329	178.029022
1979	23059	21/10/2013 00:04:25	-55.946198	178.022858
1980	23059	21/10/2013 00:09:26	-55.945301	178.016144
1981	23059	21/10/2013 00:14:34	-55.945297	178.018936
1982	23059	21/10/2013 00:19:37	-55.943279	178.017334
1983	23059	21/10/2013 00:24:38	-55.941608	177.99939
1984	23059	21/10/2013 00:29:39	-55.942383	177.991745
1985	23059	21/10/2013 00:34:41	-55.940834	177.987915
1986	23059	21/10/2013 00:39:44	-55.940964	177.98201
1987	23059	21/10/2013 00:44:47	-55.942402	177.976303
1988	23059	21/10/2013 00:49:50	-55.944149	177.968033
1989	23059	21/10/2013 00:55:14	-55.945534	177.959839
1990	23059	21/10/2013 01:00:50	-55.947018	177.953644
1991	23059	21/10/2013 01:06:30	-55.944252	177.944717
1992	23059	21/10/2013 01:11:32	-55.947765	177.939682
1993	23059	21/10/2013 01:16:34	-55.948353	177.930847
1994	23059	21/10/2013 01:21:35	-55.949047	177.923492
1995	23059	21/10/2013 01:26:37	-55.949409	177.922623
1996	23059	21/10/2013 01:31:40	-55.950123	177.911102
1997	23059	21/10/2013 01:36:43	-55.950436	177.906128
1998	23059	21/10/2013 01:41:46	-55.950371	177.899536
1999	23059	21/10/2013 01:46:48	-55.949577	177.894897
2000	23059	21/10/2013 01:51:51	-55.950031	177.889755
2001	23059	21/10/2013 01:56:53	-55.944923	177.879166
2002	23059	21/10/2013 02:02:32	-55.946934	177.879486
2003	23059	21/10/2013 02:07:34	-55.946476	177.882416
2004	23059	21/10/2013 02:12:36	-55.946312	177.885666
2005	23059	21/10/2013 02:17:38	-55.945778	177.888229
2006	23059	21/10/2013 02:22:40	-55.9459	177.891495
2007	23059	21/10/2013 02:27:40	-55.941875	177.881195
2008	23059	21/10/2013 02:32:39	-55.938736	177.859421
2009	23059	21/10/2013 02:37:37	-55.92907	177.8461
2010	23059	21/10/2013 02:42:39	-55.928196	177.840759
2011	23059	21/10/2013 02:47:37	-55.927868	177.836517
2012	23059	21/10/2013 02:52:36	-55.92746	177.838623
2013	23059	21/10/2013 02:57:34	-55.925201	177.829758
2014	23059	21/10/2013 03:02:37	-55.927464	177.825546
2015	23059	21/10/2013 03:07:36	-55.927109	177.816498
2016	23059	21/10/2013 03:12:35	-55.926693	177.81897
2017	23059	21/10/2013 03:17:33	-55.930283	177.809479
2018	23059	21/10/2013 03:22:31	-55.929726	177.803391
2019	23059	21/10/2013 03:27:28	-55.930717	177.796783
2020	23059	21/10/2013 03:32:25	-55.928947	177.791428
2021	23059	21/10/2013 03:37:23	-55.930553	177.784531
2022	23059	21/10/2013 03:42:21	-55.930031	177.786911
2023	23059	21/10/2013 03:47:18	-55.929413	177.788818
2024	23059	21/10/2013 03:52:16	-55.935932	177.780319
2025	23059	21/10/2013 03:57:13	-55.932224	177.766342
2026	23059	21/10/2013 04:02:14	-55.930008	177.756363
2027	23059	21/10/2013 04:07:10	-55.927895	177.749512
2028	23059	21/10/2013 04:12:06	-55.927166	177.744766
2029	23059	21/10/2013 04:17:03	-55.923061	177.736313
2030	23059	21/10/2013 04:21:59	-55.920536	177.734055
2031	23059	21/10/2013 04:26:56	-55.917885	177.726334
2032	23059	21/10/2013 04:31:53	-55.91766	177.717438
2033	23059	21/10/2013 04:36:49	-55.917252	177.709641
2034	23059	21/10/2013 04:41:45	-55.914677	177.704315
2035	23059	21/10/2013 04:46:42	-55.913834	177.699219
2036	23059	21/10/2013 04:51:39	-55.917522	177.693054
2037	23059	21/10/2013 04:56:41	-55.911736	177.693512
2038	23059	21/10/2013 05:01:49	-55.918892	177.683746
2039	23059	21/10/2013 05:07:12	-55.917343	177.672958
2040	23059	21/10/2013 05:12:33	-55.918217	177.665649
2041	23059	21/10/2013 05:18:21	-55.918163	177.655853
2042	23059	21/10/2013 05:24:30	-55.922504	177.644287
2043	23059	21/10/2013 05:29:43	-55.921497	177.631912
2044	23059	21/10/2013 05:34:54	-55.921024	177.619614
2045	23059	21/10/2013 05:40:26	-55.912254	177.615112
2046	23059	21/10/2013 05:45:58	-55.903057	177.624741
2047	23059	21/10/2013 05:53:28	-55.895947	177.610931
2048	23059	21/10/2013 06:03:38	-55.897018	177.59021
2049	23059	21/10/2013 06:08:34	-55.896126	177.584396
2050	23059	21/10/2013 06:13:30	-55.891113	177.575272
2051	23059	21/10/2013 06:18:25	-55.875793	177.59108
2052	23059	21/10/2013 06:23:23	-55.879616	177.579056
2053	23059	21/10/2013 06:28:18	-55.870098	177.584747
2054	23059	21/10/2013 06:33:13	-55.871212	177.584274
2055	23059	21/10/2013 06:38:08	-55.872498	177.585144
2056	23059	21/10/2013 06:43:04	-55.883068	177.581818
2057	23059	21/10/2013 06:48:01	-55.883091	177.583862
2058	23059	21/10/2013 06:52:56	-55.862633	177.582397
2059	23059	21/10/2013 06:57:50	-55.852692	177.579727
2060	23059	21/10/2013 07:02:49	-55.850082	177.572647
2061	23059	21/10/2013 07:07:44	-55.834248	177.574005
2062	23059	21/10/2013 07:12:39	-55.834579	177.574585
2063	23059	21/10/2013 07:17:33	-55.826813	177.571976
2064	23059	21/10/2013 07:22:30	-55.821732	177.562744
2065	23059	21/10/2013 07:27:24	-55.81741	177.55722
2066	23059	21/10/2013 07:32:19	-55.812134	177.551743
2067	23059	21/10/2013 07:37:14	-55.810745	177.53862
2068	23059	21/10/2013 07:42:09	-55.815224	177.528717
2069	23059	21/10/2013 07:47:06	-55.816048	177.527725
2070	23059	21/10/2013 07:52:07	-55.816174	177.528763
2071	23059	21/10/2013 07:57:04	-55.816349	177.529099
2072	23059	21/10/2013 08:02:34	-55.815876	177.531769
2073	23059	21/10/2013 08:07:31	-55.815647	177.53302
2074	23059	21/10/2013 08:12:27	-55.815472	177.534531
2075	23059	21/10/2013 08:17:23	-55.815014	177.536499
2076	23059	21/10/2013 08:22:20	-55.815346	177.537292
2077	23059	21/10/2013 08:27:16	-55.814816	177.539047
2078	23059	21/10/2013 08:32:13	-55.815323	177.540375
2079	23059	21/10/2013 08:37:16	-55.815556	177.541931
2080	23059	21/10/2013 08:42:19	-55.815933	177.543686
2081	23059	21/10/2013 08:47:22	-55.816002	177.54541
2082	23059	21/10/2013 08:52:24	-55.816212	177.547226
2083	23059	21/10/2013 08:57:26	-55.816257	177.548981
2084	23059	21/10/2013 09:02:32	-55.81638	177.551178
2085	23059	21/10/2013 09:07:36	-55.816666	177.552475
2086	23059	21/10/2013 09:12:38	-55.816742	177.554535
2087	23059	21/10/2013 09:17:39	-55.816822	177.556442
2088	23059	21/10/2013 09:22:41	-55.817005	177.558563
2089	23059	21/10/2013 09:27:47	-55.817188	177.560089
2090	23059	21/10/2013 09:32:50	-55.817478	177.561676
2091	23059	21/10/2013 09:37:57	-55.817589	177.563461
2092	23059	21/10/2013 09:43:05	-55.817898	177.565079
2093	23059	21/10/2013 09:48:34	-55.817959	177.566956
2094	23059	21/10/2013 09:53:37	-55.818012	177.569214
2095	23059	21/10/2013 09:58:40	-55.818462	177.570847
2096	23059	21/10/2013 10:03:48	-55.818649	177.57283
2097	23059	21/10/2013 10:08:51	-55.818821	177.574707
2098	23059	21/10/2013 10:13:54	-55.819057	177.576523
2099	23059	21/10/2013 10:18:56	-55.819466	177.578217
2100	23059	21/10/2013 10:23:59	-55.819656	177.580536
2101	23059	21/10/2013 10:29:02	-55.819931	177.582275
2102	23059	21/10/2013 10:34:05	-55.819908	177.584229
2103	23059	21/10/2013 10:39:08	-55.820091	177.586227
2104	23059	21/10/2013 10:44:11	-55.820282	177.587906
2105	23059	21/10/2013 10:49:13	-55.820404	177.589905
2106	23059	21/10/2013 10:54:14	-55.821293	177.591843
2107	23059	21/10/2013 10:59:14	-55.820889	177.593643
2108	23059	21/10/2013 11:04:16	-55.821396	177.595749
2109	23059	21/10/2013 11:09:16	-55.820961	177.597229
2110	23059	21/10/2013 11:14:16	-55.820934	177.598785
2111	23059	21/10/2013 11:19:16	-55.821064	177.600601
2112	23059	21/10/2013 11:24:15	-55.821026	177.602173
2113	23059	21/10/2013 11:29:15	-55.82159	177.604095
2114	23059	21/10/2013 11:34:16	-55.822067	177.605911
2115	23059	21/10/2013 11:39:18	-55.822598	177.607681
2116	23059	21/10/2013 11:44:20	-55.823189	177.609634
2117	23059	21/10/2013 11:49:23	-55.823624	177.611511
2118	23059	21/10/2013 11:54:27	-55.82407	177.613388
2119	23059	21/10/2013 11:59:33	-55.824512	177.615112
2120	23059	21/10/2013 12:05:23	-55.825089	177.61731
2121	23059	21/10/2013 12:10:43	-55.825512	177.619324
2122	23059	21/10/2013 12:15:46	-55.825836	177.621078
2123	23059	21/10/2013 12:20:48	-55.826286	177.622711
2124	23059	21/10/2013 12:25:50	-55.826733	177.624542
2125	23059	21/10/2013 12:30:52	-55.827572	177.626099
2126	23059	21/10/2013 12:35:55	-55.827309	177.628433
2127	23059	21/10/2013 12:40:57	-55.827579	177.630264
2128	23059	21/10/2013 12:45:59	-55.827824	177.632172
2129	23059	21/10/2013 12:51:02	-55.828217	177.634064
2130	23059	21/10/2013 12:56:04	-55.828495	177.636139
2131	23059	21/10/2013 13:01:09	-55.828938	177.638153
2132	23059	21/10/2013 13:06:12	-55.829212	177.640167
2133	23059	21/10/2013 13:11:14	-55.8298	177.641983
2134	23059	21/10/2013 13:16:15	-55.829605	177.644638
2135	23059	21/10/2013 13:21:23	-55.830208	177.646591
2136	23059	21/10/2013 13:26:24	-55.830669	177.648682
2137	23059	21/10/2013 13:31:26	-55.831142	177.650696
2138	23059	21/10/2013 13:36:28	-55.831261	177.652939
2139	23059	21/10/2013 13:41:30	-55.831821	177.65477
2140	23059	21/10/2013 13:46:32	-55.832081	177.656784
2141	23059	21/10/2013 13:51:34	-55.83252	177.658859
2142	23059	21/10/2013 13:56:36	-55.832851	177.661301
2143	23059	21/10/2013 14:01:39	-55.833309	177.663513
2144	23059	21/10/2013 14:06:41	-55.833778	177.665192
2145	23059	21/10/2013 14:11:44	-55.834209	177.667404
2146	23059	21/10/2013 14:16:47	-55.834541	177.6698
2147	23059	21/10/2013 14:21:54	-55.834873	177.671524
2148	23059	21/10/2013 14:26:57	-55.835255	177.673416
2149	23059	21/10/2013 14:32:25	-55.835476	177.673264
2150	23059	21/10/2013 14:38:03	-55.836132	177.677887
2151	23059	21/10/2013 14:44:38	-55.83672	177.680847
2152	23059	21/10/2013 14:49:40	-55.837101	177.682739
2153	23059	21/10/2013 14:54:41	-55.837261	177.685013
2154	23059	21/10/2013 14:59:43	-55.837597	177.686966
2155	23059	21/10/2013 15:04:47	-55.837799	177.688995
2156	23059	21/10/2013 15:09:48	-55.838348	177.690781
2157	23059	21/10/2013 15:14:49	-55.838326	177.692734
2158	23059	21/10/2013 15:19:51	-55.838768	177.694992
2159	23059	21/10/2013 15:24:54	-55.838932	177.696793
2160	23059	21/10/2013 15:29:57	-55.839279	177.699036
2161	23059	21/10/2013 15:35:02	-55.839485	177.701279
2162	23059	21/10/2013 15:40:07	-55.839787	177.703445
2163	23059	21/10/2013 15:45:27	-55.83963	177.703491
2164	23059	21/10/2013 15:50:46	-55.830929	177.679825
2165	23059	21/10/2013 15:56:52	-55.823578	177.650314
2166	23059	21/10/2013 16:04:55	-55.809795	177.609055
2167	23059	21/10/2013 16:10:03	-55.816013	177.570404
2168	23059	21/10/2013 16:15:49	-55.833298	177.529312
2169	23059	21/10/2013 16:22:33	-55.827595	177.490662
2170	23059	21/10/2013 16:29:55	-55.794525	177.49144
2171	23059	21/10/2013 16:34:51	-55.768291	177.519989
2172	23059	21/10/2013 16:39:48	-55.755722	177.498001
2173	23059	21/10/2013 16:44:45	-55.725044	177.525391
2174	23059	21/10/2013 16:49:41	-55.703064	177.54982
2175	23059	21/10/2013 16:54:37	-55.679272	177.608856
2176	23059	21/10/2013 16:59:33	-55.657696	177.669678
2177	23059	21/10/2013 17:04:31	-55.629963	177.730225
2178	23059	21/10/2013 17:09:27	-55.629025	177.725006
2179	23059	21/10/2013 17:14:23	-55.627811	177.716858
2180	23059	21/10/2013 17:19:18	-55.633438	177.738312
2181	23059	21/10/2013 17:24:13	-55.630398	177.734818
2182	23059	21/10/2013 17:29:09	-55.632797	177.73381
2183	23059	21/10/2013 17:34:05	-55.617966	177.748825
2184	23059	21/10/2013 17:39:02	-55.6026	177.780914
2185	23059	21/10/2013 17:44:22	-55.620899	177.799911
2186	23059	21/10/2013 17:49:52	-55.62537	177.788849
2187	23059	21/10/2013 17:55:47	-55.614452	177.832642
2188	23059	21/10/2013 18:00:45	-55.594135	177.88504
2189	23059	21/10/2013 18:05:48	-55.570805	177.933578
2190	23059	21/10/2013 18:11:39	-55.604797	177.921371
2191	23059	21/10/2013 18:19:33	-55.61235	177.920029
2192	23059	21/10/2013 18:29:13	-55.622192	177.920166
2193	23059	21/10/2013 18:34:12	-55.637493	177.889709
2194	23059	21/10/2013 18:39:10	-55.653294	177.84758
2195	23059	21/10/2013 18:44:08	-55.663052	177.807587
2196	23059	21/10/2013 18:49:06	-55.65593	177.77562
2197	23059	21/10/2013 18:54:05	-55.632553	177.796829
2198	23059	21/10/2013 18:59:04	-55.609245	177.846085
2199	23059	21/10/2013 19:04:06	-55.61393	177.837967
2200	23059	21/10/2013 19:09:21	-55.606293	177.862839
2201	23059	21/10/2013 19:14:41	-55.586159	177.915802
2202	23059	21/10/2013 19:20:22	-55.578728	177.91507
2203	23059	21/10/2013 19:27:27	-55.57309	177.906784
2204	23059	21/10/2013 19:32:26	-55.573456	177.905228
2205	23059	21/10/2013 19:37:26	-55.571724	177.908005
2206	23059	21/10/2013 19:42:23	-55.570873	177.942307
2207	23059	21/10/2013 19:47:20	-55.60191	177.911682
2208	23059	21/10/2013 19:52:19	-55.647358	177.901077
2209	23059	21/10/2013 19:57:17	-55.680866	177.862137
2210	23059	21/10/2013 20:03:03	-55.677937	177.846298
2211	23059	21/10/2013 20:08:04	-55.691891	177.807159
2212	23059	21/10/2013 20:13:04	-55.696369	177.772888
2213	23059	21/10/2013 20:18:25	-55.686207	177.748428
2214	23059	21/10/2013 20:23:45	-55.674694	177.755371
2215	23059	21/10/2013 20:29:40	-55.654743	177.741913
2216	23059	21/10/2013 20:35:24	-55.637589	177.729233
2217	23059	21/10/2013 20:44:17	-55.631012	177.741714
2218	23059	21/10/2013 20:56:33	-55.626263	177.744553
2219	23059	21/10/2013 21:07:44	-55.619236	177.743576
2220	23059	21/10/2013 21:12:43	-55.615078	177.738846
2221	23059	21/10/2013 21:17:41	-55.618431	177.751953
2222	23059	21/10/2013 21:22:38	-55.621902	177.736404
2223	23059	21/10/2013 21:27:37	-55.62537	177.742264
2224	23059	21/10/2013 21:32:35	-55.625381	177.738266
2225	23059	21/10/2013 21:37:31	-55.622955	177.755371
2226	23059	21/10/2013 21:42:28	-55.619759	177.735092
2227	23059	21/10/2013 21:47:25	-55.625111	177.750351
2228	23059	21/10/2013 21:52:57	-55.612282	177.771118
2229	23059	21/10/2013 21:57:54	-55.612434	177.759476
2230	23059	21/10/2013 22:02:55	-55.619064	177.750427
2231	23059	21/10/2013 22:08:20	-55.617268	177.743759
2232	23059	21/10/2013 22:13:33	-55.620445	177.743866
2233	23059	21/10/2013 22:18:29	-55.616543	177.738327
2234	23059	21/10/2013 22:23:25	-55.618805	177.728073
2235	23059	21/10/2013 22:28:22	-55.607441	177.740662
2236	23059	21/10/2013 22:33:21	-55.604561	177.72728
2237	23059	21/10/2013 22:38:19	-55.616295	177.769073
2238	23059	21/10/2013 22:43:17	-55.622284	177.766968
2239	23059	21/10/2013 22:48:16	-55.623016	177.767151
2240	23059	21/10/2013 22:53:19	-55.626671	177.761505
2241	23059	21/10/2013 22:58:21	-55.624092	177.768845
2242	23059	21/10/2013 23:03:25	-55.623402	177.764481
2243	23059	21/10/2013 23:08:24	-55.624199	177.754883
2244	23059	21/10/2013 23:13:22	-55.622662	177.741959
2245	23059	21/10/2013 23:18:22	-55.619156	177.753937
2246	23059	21/10/2013 23:23:20	-55.62278	177.759613
2247	23059	21/10/2013 23:28:21	-55.617157	177.750244
2248	23059	21/10/2013 23:33:20	-55.598721	177.750061
2249	23059	21/10/2013 23:38:19	-55.620987	177.756165
2250	23059	21/10/2013 23:43:19	-55.645092	177.758301
2251	23059	21/10/2013 23:48:20	-55.654247	177.759308
2252	23059	21/10/2013 23:53:20	-55.647907	177.753952
2253	23059	21/10/2013 23:58:20	-55.647366	177.757553
2254	23059	22/10/2013 00:03:48	-55.64465	177.765717
2255	23059	22/10/2013 00:10:14	-55.644253	177.770248
2256	23059	22/10/2013 00:20:33	-55.650524	177.754486
2257	23059	22/10/2013 00:31:17	-55.649769	177.741669
2258	23059	22/10/2013 00:36:23	-55.649979	177.743408
2259	23059	22/10/2013 00:41:30	-55.650093	177.745331
2260	23059	22/10/2013 00:46:32	-55.633057	177.74588
2261	23059	22/10/2013 00:51:31	-55.628979	177.746658
2262	23059	22/10/2013 00:56:32	-55.628853	177.738159
2263	23059	22/10/2013 01:01:44	-55.62114	177.735413
2264	23059	22/10/2013 01:07:07	-55.622818	177.751495
2265	23059	22/10/2013 01:12:31	-55.634342	177.762909
2266	23059	22/10/2013 01:17:55	-55.621349	177.760727
2267	23059	22/10/2013 01:23:18	-55.632671	177.744583
2268	23059	22/10/2013 01:28:42	-55.65527	177.728882
2269	23059	22/10/2013 01:34:06	-55.646744	177.715012
2270	23059	22/10/2013 01:39:30	-55.633472	177.70549
2271	23059	22/10/2013 01:44:53	-55.616985	177.68956
2272	23059	22/10/2013 01:50:16	-55.578369	177.700333
2273	23059	22/10/2013 01:55:40	-55.546078	177.705704
2274	23059	22/10/2013 02:01:03	-55.518551	177.705612
2275	23059	22/10/2013 02:06:21	-55.499023	177.699295
2276	23059	22/10/2013 02:11:57	-55.480759	177.683655
2277	23059	22/10/2013 02:17:16	-55.505291	177.655182
2278	23059	22/10/2013 02:22:34	-55.518715	177.635773
2279	23059	22/10/2013 02:27:51	-55.539921	177.619827
2280	23059	22/10/2013 02:33:09	-55.578003	177.617844
2281	23059	22/10/2013 02:38:26	-55.616169	177.60141
2282	23059	22/10/2013 02:43:51	-55.64465	177.580444
2283	23059	22/10/2013 02:49:14	-55.671394	177.557327
2284	23059	22/10/2013 02:55:30	-55.694698	177.528122
2285	23059	22/10/2013 03:03:43	-55.72242	177.493698
2286	23059	22/10/2013 03:13:26	-55.76416	177.491638
2287	23059	22/10/2013 03:23:06	-55.764202	177.496201
2288	23059	22/10/2013 03:28:03	-55.779327	177.487595
2289	23059	22/10/2013 03:33:00	-55.783283	177.477432
2290	23059	22/10/2013 03:37:57	-55.780468	177.467285
2291	23059	22/10/2013 03:42:54	-55.776859	177.452484
2292	23059	22/10/2013 03:47:51	-55.804718	177.43396
2293	23059	22/10/2013 03:52:49	-55.832958	177.418732
2294	23059	22/10/2013 03:57:48	-55.832024	177.413757
2295	23059	22/10/2013 04:02:50	-55.834457	177.410706
2296	23059	22/10/2013 04:07:49	-55.837761	177.409439
2297	23059	22/10/2013 04:12:47	-55.841648	177.407516
2298	23059	22/10/2013 04:17:44	-55.845654	177.407898
2299	23059	22/10/2013 04:22:43	-55.847652	177.402863
2300	23059	22/10/2013 04:27:40	-55.85096	177.401108
2301	23059	22/10/2013 04:32:36	-55.853336	177.403931
2302	23059	22/10/2013 04:37:32	-55.856346	177.399185
2303	23059	22/10/2013 04:42:31	-55.857998	177.395035
2304	23059	22/10/2013 04:47:41	-55.858688	177.392166
2305	23059	22/10/2013 04:53:00	-55.860287	177.389969
2306	23059	22/10/2013 04:58:18	-55.862774	177.38356
2307	23059	22/10/2013 05:04:35	-55.864437	177.376709
2308	23059	22/10/2013 05:11:32	-55.867367	177.372391
2309	23059	22/10/2013 05:19:13	-55.869362	177.367981
2310	23059	22/10/2013 05:24:08	-55.871891	177.374008
2311	23059	22/10/2013 05:29:03	-55.873859	177.365631
2312	23059	22/10/2013 05:33:58	-55.875893	177.362869
2313	23059	22/10/2013 05:38:54	-55.879082	177.360046
2314	23059	22/10/2013 05:43:49	-55.880211	177.355331
2315	23059	22/10/2013 05:48:44	-55.885826	177.355347
[truncated: 1,552 more rows]
